# Supplementary material for: Epigenetic Drifts during Long-Term Intestinal Organoid Culture
Source: Cells. 2021 Jul 7;10(7):1718. doi: 10.3390/cells10071718 (PMC8305684; doi:10.3390/cells10071718)
Supplement: Supplementary file 1 [file cells-10-01718-s001.zip]

Archive with 4 entries (3 files):
- cells-1285067-supplementary/
- cells-1285067-supplementary/cells-1285067-supplementary.pdf
- cells-1285067-supplementary/epigenetic_drift_supplementary_cluster_a-h.csv
- cells-1285067-supplementary/epigenetic_drift_supplementary_primer_table S1.xlsx
