# Supplementary material for: Epigenetic Drifts during Long-Term Intestinal Organoid Culture
Source: Cells. 2021 Jul 7;10(7):1718. doi: 10.3390/cells10071718 (PMC8305684; doi:10.3390/cells10071718)
Supplement: Supplementary file 1 [file cells-10-01718-s001.zip › cells-1285067-supplementary/epigenetic_drift_supplementary_cluster_a-h.csv]

a	b	c	d	e	f	g	h
ENSMUST00000000128	ENSMUST00000015509	ENSMUST00000000329	ENSMUST00000000299	ENSMUST00000000001	ENSMUST00000000187	ENSMUST00000000254	ENSMUST00000001802
ENSMUST00000000253	ENSMUST00000019843	ENSMUST00000001384	ENSMUST00000000342	ENSMUST00000000028	ENSMUST00000000266	ENSMUST00000000450	ENSMUST00000001806
ENSMUST00000000500	ENSMUST00000020878	ENSMUST00000001652	ENSMUST00000000696	ENSMUST00000000058	ENSMUST00000001130	ENSMUST00000000962	ENSMUST00000002457
ENSMUST00000000641	ENSMUST00000022210	ENSMUST00000002101	ENSMUST00000000834	ENSMUST00000000080	ENSMUST00000002412	ENSMUST00000001187	ENSMUST00000002708
ENSMUST00000000895	ENSMUST00000023589	ENSMUST00000002274	ENSMUST00000001027	ENSMUST00000000090	ENSMUST00000004214	ENSMUST00000003569	ENSMUST00000005709
ENSMUST00000000964	ENSMUST00000026219	ENSMUST00000004201	ENSMUST00000001147	ENSMUST00000000137	ENSMUST00000005860	ENSMUST00000006638	ENSMUST00000007248
ENSMUST00000001040	ENSMUST00000027294	ENSMUST00000005470	ENSMUST00000001181	ENSMUST00000000153	ENSMUST00000006046	ENSMUST00000012348	ENSMUST00000008878
ENSMUST00000001608	ENSMUST00000028113	ENSMUST00000006415	ENSMUST00000001927	ENSMUST00000000163	ENSMUST00000006431	ENSMUST00000018012	ENSMUST00000016172
ENSMUST00000001950	ENSMUST00000028794	ENSMUST00000006761	ENSMUST00000002389	ENSMUST00000000171	ENSMUST00000006474	ENSMUST00000020045	ENSMUST00000016530
ENSMUST00000001965	ENSMUST00000035264	ENSMUST00000009831	ENSMUST00000002398	ENSMUST00000000175	ENSMUST00000006679	ENSMUST00000020090	ENSMUST00000017126
ENSMUST00000002112	ENSMUST00000037882	ENSMUST00000011400	ENSMUST00000002677	ENSMUST00000000260	ENSMUST00000007584	ENSMUST00000020102	ENSMUST00000018800
ENSMUST00000002855	ENSMUST00000039090	ENSMUST00000014891	ENSMUST00000003066	ENSMUST00000000284	ENSMUST00000008088	ENSMUST00000020190	ENSMUST00000020003
ENSMUST00000003645	ENSMUST00000039305	ENSMUST00000016638	ENSMUST00000003459	ENSMUST00000000285	ENSMUST00000008734	ENSMUST00000021154	ENSMUST00000020289
ENSMUST00000003961	ENSMUST00000041000	ENSMUST00000017881	ENSMUST00000003714	ENSMUST00000000287	ENSMUST00000013235	ENSMUST00000023339	ENSMUST00000020341
ENSMUST00000003971	ENSMUST00000041005	ENSMUST00000017961	ENSMUST00000004208	ENSMUST00000000291	ENSMUST00000013497	ENSMUST00000023361	ENSMUST00000020546
ENSMUST00000004054	ENSMUST00000041606	ENSMUST00000018113	ENSMUST00000004731	ENSMUST00000000304	ENSMUST00000013615	ENSMUST00000023364	ENSMUST00000020629
ENSMUST00000004994	ENSMUST00000043845	ENSMUST00000018966	ENSMUST00000004829	ENSMUST00000000305	ENSMUST00000013667	ENSMUST00000024833	ENSMUST00000021204
ENSMUST00000005671	ENSMUST00000045127	ENSMUST00000018989	ENSMUST00000004850	ENSMUST00000000310	ENSMUST00000013771	ENSMUST00000025257	ENSMUST00000021262
ENSMUST00000006104	ENSMUST00000045601	ENSMUST00000020323	ENSMUST00000004959	ENSMUST00000000317	ENSMUST00000014080	ENSMUST00000025656	ENSMUST00000021968
ENSMUST00000006380	ENSMUST00000046454	ENSMUST00000020363	ENSMUST00000005751	ENSMUST00000000326	ENSMUST00000014174	ENSMUST00000026273	ENSMUST00000022660
ENSMUST00000006559	ENSMUST00000047383	ENSMUST00000021038	ENSMUST00000005889	ENSMUST00000000348	ENSMUST00000015628	ENSMUST00000027351	ENSMUST00000022682
ENSMUST00000006713	ENSMUST00000048557	ENSMUST00000021045	ENSMUST00000005907	ENSMUST00000000349	ENSMUST00000016589	ENSMUST00000027491	ENSMUST00000023601
ENSMUST00000006716	ENSMUST00000049995	ENSMUST00000021970	ENSMUST00000006570	ENSMUST00000000356	ENSMUST00000017455	ENSMUST00000027518	ENSMUST00000028166
ENSMUST00000006718	ENSMUST00000050106	ENSMUST00000022242	ENSMUST00000006667	ENSMUST00000000384	ENSMUST00000017460	ENSMUST00000027670	ENSMUST00000028309
ENSMUST00000006907	ENSMUST00000050585	ENSMUST00000022592	ENSMUST00000009425	ENSMUST00000000388	ENSMUST00000017576	ENSMUST00000027695	ENSMUST00000030785
ENSMUST00000007993	ENSMUST00000054484	ENSMUST00000022699	ENSMUST00000010280	ENSMUST00000000394	ENSMUST00000018407	ENSMUST00000028061	ENSMUST00000034260
ENSMUST00000008830	ENSMUST00000057942	ENSMUST00000024860	ENSMUST00000011623	ENSMUST00000000395	ENSMUST00000019051	ENSMUST00000029975	ENSMUST00000034429
ENSMUST00000009392	ENSMUST00000058269	ENSMUST00000025311	ENSMUST00000012281	ENSMUST00000000430	ENSMUST00000019445	ENSMUST00000030180	ENSMUST00000035700
ENSMUST00000009538	ENSMUST00000064229	ENSMUST00000025409	ENSMUST00000013851	ENSMUST00000000449	ENSMUST00000019633	ENSMUST00000030985	ENSMUST00000036016
ENSMUST00000014342	ENSMUST00000065383	ENSMUST00000025497	ENSMUST00000014848	ENSMUST00000000451	ENSMUST00000020535	ENSMUST00000031398	ENSMUST00000036019
ENSMUST00000015791	ENSMUST00000066544	ENSMUST00000025706	ENSMUST00000015499	ENSMUST00000000466	ENSMUST00000020650	ENSMUST00000031894	ENSMUST00000036215
ENSMUST00000016344	ENSMUST00000066928	ENSMUST00000026551	ENSMUST00000015581	ENSMUST00000000505	ENSMUST00000021328	ENSMUST00000032343	ENSMUST00000036453
ENSMUST00000017086	ENSMUST00000068875	ENSMUST00000026896	ENSMUST00000017184	ENSMUST00000000543	ENSMUST00000022262	ENSMUST00000032396	ENSMUST00000036796
ENSMUST00000017610	ENSMUST00000070158	ENSMUST00000027404	ENSMUST00000017316	ENSMUST00000000544	ENSMUST00000022678	ENSMUST00000032701	ENSMUST00000037165
ENSMUST00000017868	ENSMUST00000070736	ENSMUST00000028229	ENSMUST00000018313	ENSMUST00000000594	ENSMUST00000023065	ENSMUST00000032912	ENSMUST00000038654
ENSMUST00000018630	ENSMUST00000078825	ENSMUST00000028633	ENSMUST00000018737	ENSMUST00000000608	ENSMUST00000023400	ENSMUST00000033033	ENSMUST00000038675
ENSMUST00000018748	ENSMUST00000080024	ENSMUST00000028648	ENSMUST00000018963	ENSMUST00000000619	ENSMUST00000024044	ENSMUST00000033050	ENSMUST00000039961
ENSMUST00000018792	ENSMUST00000081134	ENSMUST00000028850	ENSMUST00000019060	ENSMUST00000000632	ENSMUST00000024720	ENSMUST00000034133	ENSMUST00000041203
ENSMUST00000019050	ENSMUST00000081417	ENSMUST00000029404	ENSMUST00000019130	ENSMUST00000000642	ENSMUST00000024745	ENSMUST00000034511	ENSMUST00000044533
ENSMUST00000019808	ENSMUST00000083507	ENSMUST00000029670	ENSMUST00000019683	ENSMUST00000000674	ENSMUST00000025211	ENSMUST00000034550	ENSMUST00000045730
ENSMUST00000019975	ENSMUST00000083535	ENSMUST00000029848	ENSMUST00000020169	ENSMUST00000000704	ENSMUST00000025358	ENSMUST00000034619	ENSMUST00000046935
ENSMUST00000020220	ENSMUST00000083568	ENSMUST00000031004	ENSMUST00000020321	ENSMUST00000000707	ENSMUST00000025395	ENSMUST00000034902	ENSMUST00000050211
ENSMUST00000020350	ENSMUST00000086629	ENSMUST00000031005	ENSMUST00000020679	ENSMUST00000000724	ENSMUST00000025803	ENSMUST00000035244	ENSMUST00000052174
ENSMUST00000020581	ENSMUST00000090305	ENSMUST00000031122	ENSMUST00000021141	ENSMUST00000000727	ENSMUST00000026236	ENSMUST00000036476	ENSMUST00000053048
ENSMUST00000021016	ENSMUST00000093169	ENSMUST00000031914	ENSMUST00000021242	ENSMUST00000000756	ENSMUST00000026357	ENSMUST00000036564	ENSMUST00000053583
ENSMUST00000021195	ENSMUST00000095520	ENSMUST00000032122	ENSMUST00000021550	ENSMUST00000000759	ENSMUST00000026548	ENSMUST00000038406	ENSMUST00000055369
ENSMUST00000021584	ENSMUST00000097270	ENSMUST00000032421	ENSMUST00000021617	ENSMUST00000000767	ENSMUST00000027049	ENSMUST00000038956	ENSMUST00000056518
ENSMUST00000021653	ENSMUST00000097422	ENSMUST00000032476	ENSMUST00000021729	ENSMUST00000000776	ENSMUST00000027679	ENSMUST00000039605	ENSMUST00000057612
ENSMUST00000021710	ENSMUST00000098602	ENSMUST00000032501	ENSMUST00000021750	ENSMUST00000000793	ENSMUST00000027690	ENSMUST00000039666	ENSMUST00000057716
ENSMUST00000021792	ENSMUST00000099069	ENSMUST00000033036	ENSMUST00000021794	ENSMUST00000000808	ENSMUST00000027955	ENSMUST00000040222	ENSMUST00000059642
ENSMUST00000021793	ENSMUST00000099206	ENSMUST00000033898	ENSMUST00000021860	ENSMUST00000000828	ENSMUST00000028068	ENSMUST00000040513	ENSMUST00000060787
ENSMUST00000021971	ENSMUST00000103059	ENSMUST00000033899	ENSMUST00000022059	ENSMUST00000000844	ENSMUST00000028187	ENSMUST00000040592	ENSMUST00000063596
ENSMUST00000022282	ENSMUST00000103902	ENSMUST00000034282	ENSMUST00000022460	ENSMUST00000000894	ENSMUST00000028855	ENSMUST00000041180	ENSMUST00000064257
ENSMUST00000022952	ENSMUST00000104508	ENSMUST00000034472	ENSMUST00000022641	ENSMUST00000000896	ENSMUST00000028883	ENSMUST00000041703	ENSMUST00000068036
ENSMUST00000023072	ENSMUST00000105057	ENSMUST00000034522	ENSMUST00000022698	ENSMUST00000000904	ENSMUST00000028970	ENSMUST00000043141	ENSMUST00000068933
ENSMUST00000023578	ENSMUST00000105058	ENSMUST00000034533	ENSMUST00000023074	ENSMUST00000000925	ENSMUST00000029084	ENSMUST00000044792	ENSMUST00000069399
ENSMUST00000023673	ENSMUST00000105143	ENSMUST00000034566	ENSMUST00000023075	ENSMUST00000000939	ENSMUST00000029936	ENSMUST00000044804	ENSMUST00000070717
ENSMUST00000023779	ENSMUST00000113980	ENSMUST00000034594	ENSMUST00000023341	ENSMUST00000000940	ENSMUST00000030508	ENSMUST00000045620	ENSMUST00000071977
ENSMUST00000023790	ENSMUST00000115092	ENSMUST00000034774	ENSMUST00000023469	ENSMUST00000000958	ENSMUST00000030571	ENSMUST00000046116	ENSMUST00000074466
ENSMUST00000023799	ENSMUST00000116866	ENSMUST00000036439	ENSMUST00000023531	ENSMUST00000000984	ENSMUST00000030676	ENSMUST00000046128	ENSMUST00000074640
ENSMUST00000025234	ENSMUST00000117118	ENSMUST00000037552	ENSMUST00000023994	ENSMUST00000000985	ENSMUST00000030878	ENSMUST00000046233	ENSMUST00000078214
ENSMUST00000025602	ENSMUST00000117191	ENSMUST00000037672	ENSMUST00000024984	ENSMUST00000001002	ENSMUST00000031003	ENSMUST00000047286	ENSMUST00000079205
ENSMUST00000025834	ENSMUST00000118271	ENSMUST00000038695	ENSMUST00000025212	ENSMUST00000001042	ENSMUST00000031078	ENSMUST00000047399	ENSMUST00000085769
ENSMUST00000025850	ENSMUST00000118351	ENSMUST00000039564	ENSMUST00000025522	ENSMUST00000001043	ENSMUST00000031286	ENSMUST00000047726	ENSMUST00000086819
ENSMUST00000025866	ENSMUST00000118409	ENSMUST00000039909	ENSMUST00000025523	ENSMUST00000001044	ENSMUST00000032230	ENSMUST00000049124	ENSMUST00000086869
ENSMUST00000025951	ENSMUST00000118656	ENSMUST00000041265	ENSMUST00000025580	ENSMUST00000001051	ENSMUST00000032402	ENSMUST00000049906	ENSMUST00000087328
ENSMUST00000026068	ENSMUST00000120615	ENSMUST00000042046	ENSMUST00000025646	ENSMUST00000001059	ENSMUST00000032451	ENSMUST00000050963	ENSMUST00000094312
ENSMUST00000026195	ENSMUST00000121431	ENSMUST00000042850	ENSMUST00000025694	ENSMUST00000001063	ENSMUST00000032454	ENSMUST00000052438	ENSMUST00000097981
ENSMUST00000026408	ENSMUST00000121610	ENSMUST00000043313	ENSMUST00000025732	ENSMUST00000001066	ENSMUST00000032500	ENSMUST00000052890	ENSMUST00000099207
ENSMUST00000026479	ENSMUST00000121884	ENSMUST00000046285	ENSMUST00000026159	ENSMUST00000001079	ENSMUST00000032710	ENSMUST00000053641	ENSMUST00000099396
ENSMUST00000026698	ENSMUST00000122531	ENSMUST00000046332	ENSMUST00000026564	ENSMUST00000001080	ENSMUST00000032835	ENSMUST00000054260	ENSMUST00000100070
ENSMUST00000026917	ENSMUST00000122650	ENSMUST00000047309	ENSMUST00000026820	ENSMUST00000001081	ENSMUST00000033161	ENSMUST00000055313	ENSMUST00000118831
ENSMUST00000026972	ENSMUST00000125908	ENSMUST00000047527	ENSMUST00000026911	ENSMUST00000001083	ENSMUST00000033189	ENSMUST00000055355	ENSMUST00000122615
ENSMUST00000026985	ENSMUST00000126640	ENSMUST00000047876	ENSMUST00000027020	ENSMUST00000001092	ENSMUST00000034115	ENSMUST00000055607	ENSMUST00000127642
ENSMUST00000027295	ENSMUST00000128183	ENSMUST00000048320	ENSMUST00000027056	ENSMUST00000001108	ENSMUST00000034146	ENSMUST00000055892	ENSMUST00000139835
ENSMUST00000027649	ENSMUST00000129065	ENSMUST00000049449	ENSMUST00000027062	ENSMUST00000001109	ENSMUST00000034185	ENSMUST00000056145	ENSMUST00000143001
ENSMUST00000027740	ENSMUST00000130771	ENSMUST00000049930	ENSMUST00000027066	ENSMUST00000001112	ENSMUST00000034261	ENSMUST00000057767	ENSMUST00000143882
ENSMUST00000028067	ENSMUST00000131334	ENSMUST00000050401	ENSMUST00000027277	ENSMUST00000001115	ENSMUST00000034521	ENSMUST00000058951	ENSMUST00000165202
ENSMUST00000028337	ENSMUST00000132100	ENSMUST00000050484	ENSMUST00000027424	ENSMUST00000001116	ENSMUST00000034592	ENSMUST00000059362	ENSMUST00000166789
ENSMUST00000028340	ENSMUST00000133586	ENSMUST00000051179	ENSMUST00000027604	ENSMUST00000001126	ENSMUST00000034880	ENSMUST00000059482	ENSMUST00000167043
ENSMUST00000028624	ENSMUST00000134289	ENSMUST00000052946	ENSMUST00000027645	ENSMUST00000001127	ENSMUST00000034932	ENSMUST00000060574	ENSMUST00000169463
ENSMUST00000028656	ENSMUST00000134305	ENSMUST00000053175	ENSMUST00000027744	ENSMUST00000001166	ENSMUST00000035521	ENSMUST00000060761	ENSMUST00000171609
ENSMUST00000028694	ENSMUST00000136948	ENSMUST00000053317	ENSMUST00000027966	ENSMUST00000001171	ENSMUST00000036227	ENSMUST00000060943	ENSMUST00000173680
ENSMUST00000028759	ENSMUST00000137359	ENSMUST00000054237	ENSMUST00000027985	ENSMUST00000001172	ENSMUST00000036424	ENSMUST00000063318	ENSMUST00000175069
ENSMUST00000028846	ENSMUST00000137607	ENSMUST00000054245	ENSMUST00000028081	ENSMUST00000001178	ENSMUST00000037048	ENSMUST00000063578	ENSMUST00000175135
ENSMUST00000029085	ENSMUST00000138617	ENSMUST00000054491	ENSMUST00000028172	ENSMUST00000001179	ENSMUST00000037434	ENSMUST00000064271	ENSMUST00000175247
ENSMUST00000029140	ENSMUST00000140588	ENSMUST00000056046	ENSMUST00000028175	ENSMUST00000001184	ENSMUST00000037580	ENSMUST00000066237
ENSMUST00000029623	ENSMUST00000141027	ENSMUST00000056365	ENSMUST00000028395	ENSMUST00000001185	ENSMUST00000037827	ENSMUST00000066282
ENSMUST00000029673	ENSMUST00000143838	ENSMUST00000056977	ENSMUST00000028612	ENSMUST00000001186	ENSMUST00000038676	ENSMUST00000069711
ENSMUST00000029686	ENSMUST00000149538	ENSMUST00000057021	ENSMUST00000029075	ENSMUST00000001204	ENSMUST00000038844	ENSMUST00000072123
ENSMUST00000029711	ENSMUST00000150540	ENSMUST00000057324	ENSMUST00000029131	ENSMUST00000001226	ENSMUST00000039331	ENSMUST00000072271
ENSMUST00000029971	ENSMUST00000159257	ENSMUST00000059223	ENSMUST00000029164	ENSMUST00000001240	ENSMUST00000039534	ENSMUST00000073639
ENSMUST00000030170	ENSMUST00000162079	ENSMUST00000059839	ENSMUST00000029376	ENSMUST00000001242	ENSMUST00000039862	ENSMUST00000073722
ENSMUST00000030274	ENSMUST00000162641	ENSMUST00000060441	ENSMUST00000029421	ENSMUST00000001247	ENSMUST00000040019	ENSMUST00000073834
ENSMUST00000030539	ENSMUST00000166894	ENSMUST00000062528	ENSMUST00000029433	ENSMUST00000001254	ENSMUST00000040112	ENSMUST00000074359
ENSMUST00000030575	ENSMUST00000169147	ENSMUST00000062634	ENSMUST00000029440	ENSMUST00000001258	ENSMUST00000040210	ENSMUST00000075162
ENSMUST00000030931	ENSMUST00000169686	ENSMUST00000065927	ENSMUST00000029567	ENSMUST00000001279	ENSMUST00000040636	ENSMUST00000075389
ENSMUST00000031146	ENSMUST00000169692	ENSMUST00000066157	ENSMUST00000029574	ENSMUST00000001284	ENSMUST00000040751	ENSMUST00000076948
ENSMUST00000031555	ENSMUST00000170428	ENSMUST00000066412	ENSMUST00000029635	ENSMUST00000001304	ENSMUST00000041705	ENSMUST00000077196
ENSMUST00000031574	ENSMUST00000173799	ENSMUST00000066824	ENSMUST00000029753	ENSMUST00000001319	ENSMUST00000042205	ENSMUST00000077868
ENSMUST00000031606	ENSMUST00000174931	ENSMUST00000067443	ENSMUST00000029923	ENSMUST00000001326	ENSMUST00000042378	ENSMUST00000079720
ENSMUST00000031650	ENSMUST00000175337	ENSMUST00000067853	ENSMUST00000030136	ENSMUST00000001327	ENSMUST00000042594	ENSMUST00000082476
ENSMUST00000031781		ENSMUST00000070085	ENSMUST00000030316	ENSMUST00000001331	ENSMUST00000042617	ENSMUST00000084055
ENSMUST00000031787		ENSMUST00000071708	ENSMUST00000030317	ENSMUST00000001335	ENSMUST00000042943	ENSMUST00000086615
ENSMUST00000032258		ENSMUST00000073892	ENSMUST00000030768	ENSMUST00000001339	ENSMUST00000043458	ENSMUST00000086701
ENSMUST00000032568		ENSMUST00000075190	ENSMUST00000031055	ENSMUST00000001347	ENSMUST00000043819	ENSMUST00000088246
ENSMUST00000032594		ENSMUST00000075387	ENSMUST00000031106	ENSMUST00000001365	ENSMUST00000044000	ENSMUST00000089798
ENSMUST00000032709		ENSMUST00000076674	ENSMUST00000031161	ENSMUST00000001402	ENSMUST00000044624	ENSMUST00000090848
ENSMUST00000032815		ENSMUST00000079423	ENSMUST00000031171	ENSMUST00000001412	ENSMUST00000044736	ENSMUST00000091508
ENSMUST00000032906		ENSMUST00000079451	ENSMUST00000031235	ENSMUST00000001415	ENSMUST00000044878	ENSMUST00000093603
ENSMUST00000033018		ENSMUST00000080882	ENSMUST00000031238	ENSMUST00000001416	ENSMUST00000045085	ENSMUST00000094413
ENSMUST00000033060		ENSMUST00000081904	ENSMUST00000031239	ENSMUST00000001419	ENSMUST00000045196	ENSMUST00000094649
ENSMUST00000033967		ENSMUST00000083462	ENSMUST00000031249	ENSMUST00000001439	ENSMUST00000045537	ENSMUST00000095050
ENSMUST00000034086		ENSMUST00000085008	ENSMUST00000031359	ENSMUST00000001451	ENSMUST00000045738	ENSMUST00000098458
ENSMUST00000034342		ENSMUST00000085913	ENSMUST00000031425	ENSMUST00000001452	ENSMUST00000047382	ENSMUST00000098546
ENSMUST00000034453		ENSMUST00000087978	ENSMUST00000031549	ENSMUST00000001454	ENSMUST00000047577	ENSMUST00000098661
ENSMUST00000034513		ENSMUST00000089334	ENSMUST00000031668	ENSMUST00000001455	ENSMUST00000047664	ENSMUST00000098880
ENSMUST00000034600		ENSMUST00000089948	ENSMUST00000031731	ENSMUST00000001456	ENSMUST00000047761	ENSMUST00000100713
ENSMUST00000034643		ENSMUST00000090729	ENSMUST00000031775	ENSMUST00000001460	ENSMUST00000048243	ENSMUST00000103261
ENSMUST00000034749		ENSMUST00000092351	ENSMUST00000031973	ENSMUST00000001479	ENSMUST00000048302	ENSMUST00000104423
ENSMUST00000034840		ENSMUST00000094452	ENSMUST00000032074	ENSMUST00000001480	ENSMUST00000048455	ENSMUST00000104962
ENSMUST00000034896		ENSMUST00000094805	ENSMUST00000032259	ENSMUST00000001485	ENSMUST00000048786	ENSMUST00000105101
ENSMUST00000034898		ENSMUST00000098679	ENSMUST00000032344	ENSMUST00000001497	ENSMUST00000048966	ENSMUST00000106805
ENSMUST00000035375		ENSMUST00000098868	ENSMUST00000032383	ENSMUST00000001507	ENSMUST00000049208	ENSMUST00000108385
ENSMUST00000036247		ENSMUST00000099198	ENSMUST00000032473	ENSMUST00000001520	ENSMUST00000049457	ENSMUST00000109314
ENSMUST00000036489		ENSMUST00000099264	ENSMUST00000032519	ENSMUST00000001522	ENSMUST00000049509	ENSMUST00000109416
ENSMUST00000036700		ENSMUST00000099428	ENSMUST00000032800	ENSMUST00000001544	ENSMUST00000050536	ENSMUST00000111768
ENSMUST00000037681		ENSMUST00000099575	ENSMUST00000032997	ENSMUST00000001548	ENSMUST00000050776	ENSMUST00000112576
ENSMUST00000037715		ENSMUST00000100397	ENSMUST00000033000	ENSMUST00000001559	ENSMUST00000050986	ENSMUST00000114755
ENSMUST00000038154		ENSMUST00000109934	ENSMUST00000033015	ENSMUST00000001561	ENSMUST00000051122	ENSMUST00000114765
ENSMUST00000038162		ENSMUST00000114840	ENSMUST00000033063	ENSMUST00000001562	ENSMUST00000051344	ENSMUST00000117052
ENSMUST00000038191		ENSMUST00000123263	ENSMUST00000033100	ENSMUST00000001565	ENSMUST00000051400	ENSMUST00000117145
ENSMUST00000038475		ENSMUST00000127074	ENSMUST00000033386	ENSMUST00000001566	ENSMUST00000051674	ENSMUST00000117666
ENSMUST00000039697		ENSMUST00000128654	ENSMUST00000033956	ENSMUST00000001569	ENSMUST00000052521	ENSMUST00000117972
ENSMUST00000039752		ENSMUST00000129000	ENSMUST00000034029	ENSMUST00000001583	ENSMUST00000052768	ENSMUST00000118082
ENSMUST00000039998		ENSMUST00000136140	ENSMUST00000034187	ENSMUST00000001592	ENSMUST00000052854	ENSMUST00000118858
ENSMUST00000040279		ENSMUST00000144453	ENSMUST00000034562	ENSMUST00000001599	ENSMUST00000053151	ENSMUST00000119178
ENSMUST00000040402		ENSMUST00000145549	ENSMUST00000034590	ENSMUST00000001611	ENSMUST00000053445	ENSMUST00000119506
ENSMUST00000040498		ENSMUST00000152073	ENSMUST00000035661	ENSMUST00000001619	ENSMUST00000053568	ENSMUST00000119695
ENSMUST00000040695		ENSMUST00000156395	ENSMUST00000035822	ENSMUST00000001626	ENSMUST00000054244	ENSMUST00000120513
ENSMUST00000040880		ENSMUST00000163578	ENSMUST00000035918	ENSMUST00000001631	ENSMUST00000054472	ENSMUST00000120640
ENSMUST00000041208		ENSMUST00000163831	ENSMUST00000036088	ENSMUST00000001672	ENSMUST00000054661	ENSMUST00000121664
ENSMUST00000041240		ENSMUST00000164347	ENSMUST00000036362	ENSMUST00000001675	ENSMUST00000055067	ENSMUST00000121722
ENSMUST00000041266		ENSMUST00000165680	ENSMUST00000036370	ENSMUST00000001677	ENSMUST00000055490	ENSMUST00000121764
ENSMUST00000041318		ENSMUST00000172221	ENSMUST00000036991	ENSMUST00000001706	ENSMUST00000055884	ENSMUST00000122013
ENSMUST00000041331		ENSMUST00000172872	ENSMUST00000037261	ENSMUST00000001712	ENSMUST00000056074	ENSMUST00000124015
ENSMUST00000041342		ENSMUST00000175613	ENSMUST00000037959	ENSMUST00000001713	ENSMUST00000056110	ENSMUST00000124095
ENSMUST00000041357			ENSMUST00000038101	ENSMUST00000001715	ENSMUST00000056234	ENSMUST00000124182
ENSMUST00000042470			ENSMUST00000038141	ENSMUST00000001716	ENSMUST00000056442	ENSMUST00000125382
ENSMUST00000042646			ENSMUST00000038757	ENSMUST00000001722	ENSMUST00000057205	ENSMUST00000126219
ENSMUST00000042729			ENSMUST00000038845	ENSMUST00000001724	ENSMUST00000057429	ENSMUST00000126265
ENSMUST00000042857			ENSMUST00000038959	ENSMUST00000001757	ENSMUST00000057497	ENSMUST00000126849
ENSMUST00000043650			ENSMUST00000039191	ENSMUST00000001780	ENSMUST00000058178	ENSMUST00000127127
ENSMUST00000043781			ENSMUST00000039631	ENSMUST00000001790	ENSMUST00000058667	ENSMUST00000127413
ENSMUST00000044143			ENSMUST00000040418	ENSMUST00000001801	ENSMUST00000059241	ENSMUST00000127483
ENSMUST00000044166			ENSMUST00000040423	ENSMUST00000001809	ENSMUST00000059339	ENSMUST00000127990
ENSMUST00000044858			ENSMUST00000040500	ENSMUST00000001812	ENSMUST00000059343	ENSMUST00000129217
ENSMUST00000045004			ENSMUST00000040655	ENSMUST00000001825	ENSMUST00000060035	ENSMUST00000130696
ENSMUST00000045102			ENSMUST00000040772	ENSMUST00000001834	ENSMUST00000060356	ENSMUST00000131042
ENSMUST00000045116			ENSMUST00000041477	ENSMUST00000001836	ENSMUST00000060728	ENSMUST00000131403
ENSMUST00000045289			ENSMUST00000041763	ENSMUST00000001837	ENSMUST00000060946	ENSMUST00000131886
ENSMUST00000045529			ENSMUST00000042228	ENSMUST00000001845	ENSMUST00000061098	ENSMUST00000132262
ENSMUST00000046371			ENSMUST00000042296	ENSMUST00000001853	ENSMUST00000061403	ENSMUST00000132485
ENSMUST00000046513			ENSMUST00000042534	ENSMUST00000001884	ENSMUST00000061938	ENSMUST00000132826
ENSMUST00000046750			ENSMUST00000042790	ENSMUST00000001900	ENSMUST00000062024	ENSMUST00000133196
ENSMUST00000047013			ENSMUST00000043069	ENSMUST00000001963	ENSMUST00000063292	ENSMUST00000133819
ENSMUST00000047170			ENSMUST00000043214	ENSMUST00000001974	ENSMUST00000063563	ENSMUST00000134059
ENSMUST00000047315			ENSMUST00000043294	ENSMUST00000001975	ENSMUST00000064606	ENSMUST00000135735
ENSMUST00000047488			ENSMUST00000043311	ENSMUST00000002007	ENSMUST00000064930	ENSMUST00000136025
ENSMUST00000047666			ENSMUST00000043315	ENSMUST00000002008	ENSMUST00000065224	ENSMUST00000137002
ENSMUST00000047720			ENSMUST00000043741	ENSMUST00000002011	ENSMUST00000066187	ENSMUST00000137395
ENSMUST00000047762			ENSMUST00000044101	ENSMUST00000002013	ENSMUST00000066388	ENSMUST00000137940
ENSMUST00000048054			ENSMUST00000044503	ENSMUST00000002043	ENSMUST00000066573	ENSMUST00000138744
ENSMUST00000048977			ENSMUST00000044664	ENSMUST00000002044	ENSMUST00000066875	ENSMUST00000139272
ENSMUST00000049057			ENSMUST00000045972	ENSMUST00000002048	ENSMUST00000067086	ENSMUST00000139773
ENSMUST00000049126			ENSMUST00000046186	ENSMUST00000002063	ENSMUST00000067258	ENSMUST00000141172
ENSMUST00000049339			ENSMUST00000046223	ENSMUST00000002064	ENSMUST00000067591	ENSMUST00000141810
ENSMUST00000049454			ENSMUST00000046745	ENSMUST00000002095	ENSMUST00000068783	ENSMUST00000141912
ENSMUST00000049507			ENSMUST00000047194	ENSMUST00000002099	ENSMUST00000068938	ENSMUST00000142310
ENSMUST00000049732			ENSMUST00000047405	ENSMUST00000002100	ENSMUST00000069457	ENSMUST00000143009
ENSMUST00000049836			ENSMUST00000047450	ENSMUST00000002121	ENSMUST00000069562	ENSMUST00000143112
ENSMUST00000049956			ENSMUST00000048096	ENSMUST00000002127	ENSMUST00000070125	ENSMUST00000145263
ENSMUST00000050003			ENSMUST00000048280	ENSMUST00000002133	ENSMUST00000070212	ENSMUST00000146728
ENSMUST00000050184			ENSMUST00000048801	ENSMUST00000002145	ENSMUST00000070359	ENSMUST00000146982
ENSMUST00000050887			ENSMUST00000048976	ENSMUST00000002152	ENSMUST00000070429	ENSMUST00000148457
ENSMUST00000050989			ENSMUST00000049206	ENSMUST00000002171	ENSMUST00000071281	ENSMUST00000148919
ENSMUST00000051873			ENSMUST00000049272	ENSMUST00000002172	ENSMUST00000071968	ENSMUST00000149950
ENSMUST00000052236			ENSMUST00000049644	ENSMUST00000002176	ENSMUST00000072453	ENSMUST00000150159
ENSMUST00000053035			ENSMUST00000050433	ENSMUST00000002177	ENSMUST00000072514	ENSMUST00000150329
ENSMUST00000053734			ENSMUST00000050487	ENSMUST00000002180	ENSMUST00000072852	ENSMUST00000151032
ENSMUST00000054095			ENSMUST00000051572	ENSMUST00000002198	ENSMUST00000072886	ENSMUST00000151337
ENSMUST00000054487			ENSMUST00000051912	ENSMUST00000002275	ENSMUST00000073252	ENSMUST00000151599
ENSMUST00000054562			ENSMUST00000052413	ENSMUST00000002280	ENSMUST00000073391	ENSMUST00000152190
ENSMUST00000055083			ENSMUST00000052437	ENSMUST00000002284	ENSMUST00000074171	ENSMUST00000152351
ENSMUST00000055257			ENSMUST00000052503	ENSMUST00000002289	ENSMUST00000074667	ENSMUST00000153572
ENSMUST00000056096			ENSMUST00000052652	ENSMUST00000002291	ENSMUST00000076276	ENSMUST00000154654
ENSMUST00000056136			ENSMUST00000053646	ENSMUST00000002292	ENSMUST00000077033	ENSMUST00000155877
ENSMUST00000056675			ENSMUST00000053661	ENSMUST00000002297	ENSMUST00000077115	ENSMUST00000156099
ENSMUST00000057893			ENSMUST00000054783	ENSMUST00000002303	ENSMUST00000077337	ENSMUST00000156209
ENSMUST00000058016			ENSMUST00000054857	ENSMUST00000002305	ENSMUST00000077584	ENSMUST00000156615
ENSMUST00000058456			ENSMUST00000054880	ENSMUST00000002318	ENSMUST00000077630	ENSMUST00000157834
ENSMUST00000058615			ENSMUST00000054990	ENSMUST00000002320	ENSMUST00000078012	ENSMUST00000158267
ENSMUST00000058665			ENSMUST00000055071	ENSMUST00000002327	ENSMUST00000079009	ENSMUST00000158669
ENSMUST00000058681			ENSMUST00000055723	ENSMUST00000002344	ENSMUST00000079169	ENSMUST00000159031
ENSMUST00000059401			ENSMUST00000056288	ENSMUST00000002350	ENSMUST00000079278	ENSMUST00000159361
ENSMUST00000059728			ENSMUST00000056449	ENSMUST00000002360	ENSMUST00000079390	ENSMUST00000160080
ENSMUST00000059794			ENSMUST00000056558	ENSMUST00000002368	ENSMUST00000079761	ENSMUST00000161819
ENSMUST00000060478			ENSMUST00000056617	ENSMUST00000002379	ENSMUST00000080288	ENSMUST00000164471
ENSMUST00000061093			ENSMUST00000056759	ENSMUST00000002391	ENSMUST00000080751	ENSMUST00000164546
ENSMUST00000061274			ENSMUST00000056925	ENSMUST00000002395	ENSMUST00000081574	ENSMUST00000164935
ENSMUST00000061328			ENSMUST00000057314	ENSMUST00000002397	ENSMUST00000081872	ENSMUST00000165112
ENSMUST00000061446			ENSMUST00000057423	ENSMUST00000002400	ENSMUST00000082209	ENSMUST00000167009
ENSMUST00000062232			ENSMUST00000057488	ENSMUST00000002403	ENSMUST00000082620	ENSMUST00000167170
ENSMUST00000062387			ENSMUST00000057520	ENSMUST00000002413	ENSMUST00000083473	ENSMUST00000167906
ENSMUST00000062437			ENSMUST00000058159	ENSMUST00000002418	ENSMUST00000083567	ENSMUST00000168990
ENSMUST00000064481			ENSMUST00000058839	ENSMUST00000002436	ENSMUST00000083577	ENSMUST00000169614
ENSMUST00000065325			ENSMUST00000058865	ENSMUST00000002444	ENSMUST00000083675	ENSMUST00000170194
ENSMUST00000065668			ENSMUST00000058897	ENSMUST00000002445	ENSMUST00000083959	ENSMUST00000171098
ENSMUST00000066078			ENSMUST00000059349	ENSMUST00000002452	ENSMUST00000084413	ENSMUST00000171166
ENSMUST00000066532			ENSMUST00000059352	ENSMUST00000002466	ENSMUST00000084628	ENSMUST00000171228
ENSMUST00000066991			ENSMUST00000059857	ENSMUST00000002469	ENSMUST00000085094	ENSMUST00000171800
ENSMUST00000067072			ENSMUST00000059893	ENSMUST00000002473	ENSMUST00000085733	ENSMUST00000173552
ENSMUST00000067098			ENSMUST00000059930	ENSMUST00000002483	ENSMUST00000085797	ENSMUST00000173978
ENSMUST00000067168			ENSMUST00000061318	ENSMUST00000002487	ENSMUST00000086521	ENSMUST00000174114
ENSMUST00000067417			ENSMUST00000061504	ENSMUST00000002490	ENSMUST00000086882	ENSMUST00000174897
ENSMUST00000067523			ENSMUST00000061637	ENSMUST00000002495	ENSMUST00000088263	ENSMUST00000174966
ENSMUST00000067801			ENSMUST00000061753	ENSMUST00000002502	ENSMUST00000088302	ENSMUST00000175028
ENSMUST00000068262			ENSMUST00000061878	ENSMUST00000002518	ENSMUST00000088331	ENSMUST00000175237
ENSMUST00000068449			ENSMUST00000062219	ENSMUST00000002532	ENSMUST00000089083	ENSMUST00000175326
ENSMUST00000068526			ENSMUST00000062241	ENSMUST00000002549	ENSMUST00000089120	ENSMUST00000175357
ENSMUST00000068970			ENSMUST00000063492	ENSMUST00000002551	ENSMUST00000089295	ENSMUST00000175474
ENSMUST00000069250			ENSMUST00000064166	ENSMUST00000002572	ENSMUST00000090144	ENSMUST00000175480
ENSMUST00000069742			ENSMUST00000064788	ENSMUST00000002599	ENSMUST00000092629	ENSMUST00000175536
ENSMUST00000069896			ENSMUST00000065220	ENSMUST00000002603	ENSMUST00000093206
ENSMUST00000070733			ENSMUST00000065870	ENSMUST00000002625	ENSMUST00000093631
ENSMUST00000070816			ENSMUST00000065921	ENSMUST00000002655	ENSMUST00000093635
ENSMUST00000071093			ENSMUST00000066073	ENSMUST00000002678	ENSMUST00000094665
ENSMUST00000071588			ENSMUST00000066673	ENSMUST00000002683	ENSMUST00000095464
ENSMUST00000072111			ENSMUST00000066747	ENSMUST00000002699	ENSMUST00000095551
ENSMUST00000072228			ENSMUST00000067506	ENSMUST00000002710	ENSMUST00000095617
ENSMUST00000072556			ENSMUST00000067599	ENSMUST00000002733	ENSMUST00000097824
ENSMUST00000072777			ENSMUST00000067680	ENSMUST00000002735	ENSMUST00000097918
ENSMUST00000072910			ENSMUST00000067708	ENSMUST00000002737	ENSMUST00000098324
ENSMUST00000073208			ENSMUST00000068063	ENSMUST00000002756	ENSMUST00000098375
ENSMUST00000075258			ENSMUST00000068569	ENSMUST00000002757	ENSMUST00000098678
ENSMUST00000075433			ENSMUST00000068807	ENSMUST00000002765	ENSMUST00000099110
ENSMUST00000075774			ENSMUST00000068992	ENSMUST00000002790	ENSMUST00000099203
ENSMUST00000075827			ENSMUST00000069125	ENSMUST00000002805	ENSMUST00000099256
ENSMUST00000076926			ENSMUST00000069511	ENSMUST00000002808	ENSMUST00000099400
ENSMUST00000078182			ENSMUST00000070342	ENSMUST00000002809	ENSMUST00000099497
ENSMUST00000078232			ENSMUST00000070690	ENSMUST00000002818	ENSMUST00000100723
ENSMUST00000078470			ENSMUST00000070748	ENSMUST00000002825	ENSMUST00000102380
ENSMUST00000078701			ENSMUST00000071024	ENSMUST00000002837	ENSMUST00000102648
ENSMUST00000078752			ENSMUST00000071168	ENSMUST00000002839	ENSMUST00000103037
ENSMUST00000079438			ENSMUST00000072012	ENSMUST00000002840	ENSMUST00000103045
ENSMUST00000080514			ENSMUST00000072194	ENSMUST00000002844	ENSMUST00000104632
ENSMUST00000082365			ENSMUST00000072217	ENSMUST00000002845	ENSMUST00000104660
ENSMUST00000083682			ENSMUST00000072396	ENSMUST00000002846	ENSMUST00000104822
ENSMUST00000085077			ENSMUST00000072602	ENSMUST00000002850	ENSMUST00000105325
ENSMUST00000086075			ENSMUST00000073173	ENSMUST00000002874	ENSMUST00000107974
ENSMUST00000087996			ENSMUST00000073350	ENSMUST00000002880	ENSMUST00000108504
ENSMUST00000088081			ENSMUST00000073490	ENSMUST00000002881	ENSMUST00000108647
ENSMUST00000089293			ENSMUST00000074829	ENSMUST00000002889	ENSMUST00000108834
ENSMUST00000094245			ENSMUST00000075072	ENSMUST00000002891	ENSMUST00000108844
ENSMUST00000094412			ENSMUST00000075221	ENSMUST00000002902	ENSMUST00000109304
ENSMUST00000094844			ENSMUST00000076946	ENSMUST00000002911	ENSMUST00000110969
ENSMUST00000094936			ENSMUST00000077524	ENSMUST00000002914	ENSMUST00000111243
ENSMUST00000096325			ENSMUST00000077610	ENSMUST00000002923	ENSMUST00000111826
ENSMUST00000099197			ENSMUST00000078070	ENSMUST00000002924	ENSMUST00000111997
ENSMUST00000099365			ENSMUST00000078223	ENSMUST00000002925	ENSMUST00000113451
ENSMUST00000100890			ENSMUST00000078845	ENSMUST00000002964	ENSMUST00000113547
ENSMUST00000101589			ENSMUST00000079957	ENSMUST00000002976	ENSMUST00000113667
ENSMUST00000102192			ENSMUST00000080932	ENSMUST00000002980	ENSMUST00000114454
ENSMUST00000102534			ENSMUST00000081035	ENSMUST00000002989	ENSMUST00000114983
ENSMUST00000102640			ENSMUST00000081776	ENSMUST00000003027	ENSMUST00000115773
ENSMUST00000102963			ENSMUST00000081929	ENSMUST00000003029	ENSMUST00000116005
ENSMUST00000103086			ENSMUST00000083477	ENSMUST00000003038	ENSMUST00000117640
ENSMUST00000103124			ENSMUST00000083486	ENSMUST00000003044	ENSMUST00000117947
ENSMUST00000104833			ENSMUST00000083585	ENSMUST00000003049	ENSMUST00000119091
ENSMUST00000104928			ENSMUST00000085040	ENSMUST00000003061	ENSMUST00000119349
ENSMUST00000105098			ENSMUST00000085889	ENSMUST00000003115	ENSMUST00000119500
ENSMUST00000105155			ENSMUST00000085891	ENSMUST00000003116	ENSMUST00000119832
ENSMUST00000105368			ENSMUST00000086023	ENSMUST00000003117	ENSMUST00000119956
ENSMUST00000105420			ENSMUST00000086430	ENSMUST00000003121	ENSMUST00000120002
ENSMUST00000105823			ENSMUST00000087605	ENSMUST00000003123	ENSMUST00000120139
ENSMUST00000105855			ENSMUST00000087883	ENSMUST00000003135	ENSMUST00000120199
ENSMUST00000105993			ENSMUST00000089398	ENSMUST00000003152	ENSMUST00000120368
ENSMUST00000107361			ENSMUST00000089448	ENSMUST00000003183	ENSMUST00000120515
ENSMUST00000108265			ENSMUST00000089452	ENSMUST00000003203	ENSMUST00000120636
ENSMUST00000109244			ENSMUST00000090461	ENSMUST00000003207	ENSMUST00000121007
ENSMUST00000111272			ENSMUST00000090726	ENSMUST00000003215	ENSMUST00000121576
ENSMUST00000112357			ENSMUST00000092163	ENSMUST00000003219	ENSMUST00000121761
ENSMUST00000114763			ENSMUST00000092373	ENSMUST00000003238	ENSMUST00000121841
ENSMUST00000115110			ENSMUST00000092638	ENSMUST00000003245	ENSMUST00000122581
ENSMUST00000118139			ENSMUST00000092969	ENSMUST00000003268	ENSMUST00000122978
ENSMUST00000120472			ENSMUST00000092971	ENSMUST00000003274	ENSMUST00000123016
ENSMUST00000121469			ENSMUST00000092999	ENSMUST00000003284	ENSMUST00000124393
ENSMUST00000122574			ENSMUST00000093152	ENSMUST00000003290	ENSMUST00000126294
ENSMUST00000123224			ENSMUST00000093153	ENSMUST00000003310	ENSMUST00000127006
ENSMUST00000124416			ENSMUST00000093193	ENSMUST00000003313	ENSMUST00000127169
ENSMUST00000124830			ENSMUST00000093601	ENSMUST00000003318	ENSMUST00000127711
ENSMUST00000125305			ENSMUST00000093618	ENSMUST00000003319	ENSMUST00000127754
ENSMUST00000129546			ENSMUST00000093811	ENSMUST00000003320	ENSMUST00000127913
ENSMUST00000129723			ENSMUST00000093976	ENSMUST00000003386	ENSMUST00000128586
ENSMUST00000131459			ENSMUST00000093983	ENSMUST00000003395	ENSMUST00000128998
ENSMUST00000131514			ENSMUST00000095020	ENSMUST00000003397	ENSMUST00000129661
ENSMUST00000131846			ENSMUST00000095923	ENSMUST00000003404	ENSMUST00000130745
ENSMUST00000133360			ENSMUST00000096355	ENSMUST00000003416	ENSMUST00000131687
ENSMUST00000133759			ENSMUST00000096358	ENSMUST00000003433	ENSMUST00000132988
ENSMUST00000135268			ENSMUST00000098486	ENSMUST00000003434	ENSMUST00000133499
ENSMUST00000135700			ENSMUST00000098521	ENSMUST00000003436	ENSMUST00000134409
ENSMUST00000138891			ENSMUST00000098953	ENSMUST00000003438	ENSMUST00000135338
ENSMUST00000139884			ENSMUST00000098965	ENSMUST00000003445	ENSMUST00000136257
ENSMUST00000140770			ENSMUST00000099061	ENSMUST00000003450	ENSMUST00000136919
ENSMUST00000141930			ENSMUST00000099194	ENSMUST00000003461	ENSMUST00000137134
ENSMUST00000144134			ENSMUST00000099269	ENSMUST00000003469	ENSMUST00000137629
ENSMUST00000146269			ENSMUST00000099270	ENSMUST00000003493	ENSMUST00000137673
ENSMUST00000146326			ENSMUST00000099349	ENSMUST00000003512	ENSMUST00000137714
ENSMUST00000146744			ENSMUST00000099624	ENSMUST00000003513	ENSMUST00000137962
ENSMUST00000149224			ENSMUST00000099676	ENSMUST00000003516	ENSMUST00000138291
ENSMUST00000149307			ENSMUST00000100164	ENSMUST00000003521	ENSMUST00000138424
ENSMUST00000151616			ENSMUST00000100572	ENSMUST00000003527	ENSMUST00000138427
ENSMUST00000153297			ENSMUST00000101638	ENSMUST00000003529	ENSMUST00000138670
ENSMUST00000153344			ENSMUST00000102432	ENSMUST00000003536	ENSMUST00000140104
ENSMUST00000155384			ENSMUST00000102832	ENSMUST00000003544	ENSMUST00000140133
ENSMUST00000159200			ENSMUST00000102853	ENSMUST00000003550	ENSMUST00000140826
ENSMUST00000160540			ENSMUST00000103236	ENSMUST00000003572	ENSMUST00000140987
ENSMUST00000161848			ENSMUST00000103293	ENSMUST00000003575	ENSMUST00000141541
ENSMUST00000162771			ENSMUST00000103294	ENSMUST00000003612	ENSMUST00000142268
ENSMUST00000164646			ENSMUST00000103295	ENSMUST00000003620	ENSMUST00000143569
ENSMUST00000165573			ENSMUST00000103296	ENSMUST00000003622	ENSMUST00000143619
ENSMUST00000165774			ENSMUST00000103297	ENSMUST00000003628	ENSMUST00000143738
ENSMUST00000165810			ENSMUST00000103298	ENSMUST00000003635	ENSMUST00000144637
ENSMUST00000167076			ENSMUST00000103426	ENSMUST00000003641	ENSMUST00000145163
ENSMUST00000167775			ENSMUST00000104988	ENSMUST00000003655	ENSMUST00000146433
ENSMUST00000169263			ENSMUST00000106313	ENSMUST00000003669	ENSMUST00000146546
ENSMUST00000171652			ENSMUST00000106422	ENSMUST00000003677	ENSMUST00000146702
ENSMUST00000172212			ENSMUST00000106766	ENSMUST00000003681	ENSMUST00000147463
ENSMUST00000174964			ENSMUST00000106852	ENSMUST00000003687	ENSMUST00000147465
ENSMUST00000175215			ENSMUST00000109209	ENSMUST00000003705	ENSMUST00000147522
ENSMUST00000175388			ENSMUST00000110510	ENSMUST00000003710	ENSMUST00000149014
ENSMUST00000175513			ENSMUST00000111210	ENSMUST00000003717	ENSMUST00000149348
			ENSMUST00000112209	ENSMUST00000003720	ENSMUST00000149488
			ENSMUST00000112231	ENSMUST00000003726	ENSMUST00000150233
			ENSMUST00000112467	ENSMUST00000003741	ENSMUST00000150384
			ENSMUST00000113742	ENSMUST00000003759	ENSMUST00000151014
			ENSMUST00000114232	ENSMUST00000003777	ENSMUST00000151851
			ENSMUST00000116586	ENSMUST00000003808	ENSMUST00000152530
			ENSMUST00000118772	ENSMUST00000003818	ENSMUST00000152625
			ENSMUST00000119972	ENSMUST00000003828	ENSMUST00000152862
			ENSMUST00000120609	ENSMUST00000003843	ENSMUST00000153106
			ENSMUST00000122779	ENSMUST00000003850	ENSMUST00000153270
			ENSMUST00000123700	ENSMUST00000003857	ENSMUST00000153951
			ENSMUST00000125354	ENSMUST00000003860	ENSMUST00000154524
			ENSMUST00000126361	ENSMUST00000003870	ENSMUST00000154997
			ENSMUST00000126479	ENSMUST00000003876	ENSMUST00000155046
			ENSMUST00000127631	ENSMUST00000003877	ENSMUST00000155499
			ENSMUST00000127920	ENSMUST00000003906	ENSMUST00000155549
			ENSMUST00000128327	ENSMUST00000003907	ENSMUST00000158919
			ENSMUST00000129353	ENSMUST00000003908	ENSMUST00000159684
			ENSMUST00000129559	ENSMUST00000003910	ENSMUST00000159874
			ENSMUST00000130206	ENSMUST00000003911	ENSMUST00000160726
			ENSMUST00000131904	ENSMUST00000003912	ENSMUST00000162286
			ENSMUST00000132211	ENSMUST00000003922	ENSMUST00000163261
			ENSMUST00000133024	ENSMUST00000003946	ENSMUST00000164032
			ENSMUST00000133723	ENSMUST00000003947	ENSMUST00000164753
			ENSMUST00000133742	ENSMUST00000003964	ENSMUST00000164768
			ENSMUST00000134250	ENSMUST00000004050	ENSMUST00000165698
			ENSMUST00000135468	ENSMUST00000004057	ENSMUST00000166262
			ENSMUST00000136500	ENSMUST00000004072	ENSMUST00000166337
			ENSMUST00000141307	ENSMUST00000004120	ENSMUST00000166501
			ENSMUST00000141652	ENSMUST00000004134	ENSMUST00000166830
			ENSMUST00000142133	ENSMUST00000004136	ENSMUST00000166907
			ENSMUST00000142151	ENSMUST00000004137	ENSMUST00000166956
			ENSMUST00000142709	ENSMUST00000004140	ENSMUST00000168475
			ENSMUST00000144594	ENSMUST00000004143	ENSMUST00000168548
			ENSMUST00000145207	ENSMUST00000004145	ENSMUST00000168685
			ENSMUST00000145865	ENSMUST00000004156	ENSMUST00000169705
			ENSMUST00000146152	ENSMUST00000004172	ENSMUST00000170026
			ENSMUST00000146178	ENSMUST00000004173	ENSMUST00000170525
			ENSMUST00000147153	ENSMUST00000004192	ENSMUST00000171485
			ENSMUST00000147231	ENSMUST00000004200	ENSMUST00000171723
			ENSMUST00000147868	ENSMUST00000004202	ENSMUST00000172211
			ENSMUST00000148357	ENSMUST00000004203	ENSMUST00000172500
			ENSMUST00000154522	ENSMUST00000004206	ENSMUST00000172535
			ENSMUST00000155505	ENSMUST00000004222	ENSMUST00000172801
			ENSMUST00000156965	ENSMUST00000004232	ENSMUST00000173301
			ENSMUST00000160463	ENSMUST00000004281	ENSMUST00000173597
			ENSMUST00000161540	ENSMUST00000004294	ENSMUST00000173624
			ENSMUST00000161914	ENSMUST00000004316	ENSMUST00000174739
			ENSMUST00000162198	ENSMUST00000004375	ENSMUST00000174913
			ENSMUST00000162724	ENSMUST00000004377	ENSMUST00000174940
			ENSMUST00000163196	ENSMUST00000004379	ENSMUST00000175010
			ENSMUST00000165205	ENSMUST00000004381	ENSMUST00000175103
			ENSMUST00000169595	ENSMUST00000004389	ENSMUST00000175119
			ENSMUST00000169793	ENSMUST00000004392	ENSMUST00000175130
			ENSMUST00000171720	ENSMUST00000004396	ENSMUST00000175173
			ENSMUST00000173319	ENSMUST00000004430	ENSMUST00000175206
			ENSMUST00000174942	ENSMUST00000004470	ENSMUST00000175223
			ENSMUST00000174996	ENSMUST00000004494	ENSMUST00000175292
			ENSMUST00000175007	ENSMUST00000004497	ENSMUST00000175447
				ENSMUST00000004505	ENSMUST00000175630
				ENSMUST00000004507
				ENSMUST00000004508
				ENSMUST00000004554
				ENSMUST00000004560
				ENSMUST00000004565
				ENSMUST00000004574
				ENSMUST00000004576
				ENSMUST00000004614
				ENSMUST00000004622
				ENSMUST00000004634
				ENSMUST00000004646
				ENSMUST00000004673
				ENSMUST00000004681
				ENSMUST00000004683
				ENSMUST00000004684
				ENSMUST00000004686
				ENSMUST00000004729
				ENSMUST00000004745
				ENSMUST00000004756
				ENSMUST00000004774
				ENSMUST00000004780
				ENSMUST00000004784
				ENSMUST00000004786
				ENSMUST00000004868
				ENSMUST00000004892
				ENSMUST00000004910
				ENSMUST00000004920
				ENSMUST00000004955
				ENSMUST00000004965
				ENSMUST00000004968
				ENSMUST00000004985
				ENSMUST00000004990
				ENSMUST00000005003
				ENSMUST00000005015
				ENSMUST00000005016
				ENSMUST00000005017
				ENSMUST00000005041
				ENSMUST00000005051
				ENSMUST00000005053
				ENSMUST00000005057
				ENSMUST00000005064
				ENSMUST00000005066
				ENSMUST00000005067
				ENSMUST00000005072
				ENSMUST00000005108
				ENSMUST00000005120
				ENSMUST00000005122
				ENSMUST00000005173
				ENSMUST00000005185
				ENSMUST00000005218
				ENSMUST00000005233
				ENSMUST00000005234
				ENSMUST00000005256
				ENSMUST00000005279
				ENSMUST00000005281
				ENSMUST00000005292
				ENSMUST00000005336
				ENSMUST00000005365
				ENSMUST00000005371
				ENSMUST00000005394
				ENSMUST00000005406
				ENSMUST00000005413
				ENSMUST00000005431
				ENSMUST00000005452
				ENSMUST00000005487
				ENSMUST00000005493
				ENSMUST00000005503
				ENSMUST00000005504
				ENSMUST00000005508
				ENSMUST00000005509
				ENSMUST00000005512
				ENSMUST00000005518
				ENSMUST00000005545
				ENSMUST00000005548
				ENSMUST00000005578
				ENSMUST00000005583
				ENSMUST00000005597
				ENSMUST00000005600
				ENSMUST00000005606
				ENSMUST00000005607
				ENSMUST00000005616
				ENSMUST00000005620
				ENSMUST00000005643
				ENSMUST00000005647
				ENSMUST00000005651
				ENSMUST00000005692
				ENSMUST00000005705
				ENSMUST00000005711
				ENSMUST00000005714
				ENSMUST00000005719
				ENSMUST00000005749
				ENSMUST00000005768
				ENSMUST00000005798
				ENSMUST00000005810
				ENSMUST00000005817
				ENSMUST00000005820
				ENSMUST00000005825
				ENSMUST00000005826
				ENSMUST00000005829
				ENSMUST00000005830
				ENSMUST00000005849
				ENSMUST00000005862
				ENSMUST00000005923
				ENSMUST00000005952
				ENSMUST00000005953
				ENSMUST00000005954
				ENSMUST00000005964
				ENSMUST00000005975
				ENSMUST00000006029
				ENSMUST00000006035
				ENSMUST00000006036
				ENSMUST00000006037
				ENSMUST00000006053
				ENSMUST00000006061
				ENSMUST00000006094
				ENSMUST00000006101
				ENSMUST00000006103
				ENSMUST00000006105
				ENSMUST00000006112
				ENSMUST00000006123
				ENSMUST00000006128
				ENSMUST00000006137
				ENSMUST00000006138
				ENSMUST00000006139
				ENSMUST00000006167
				ENSMUST00000006178
				ENSMUST00000006181
				ENSMUST00000006205
				ENSMUST00000006209
				ENSMUST00000006217
				ENSMUST00000006221
				ENSMUST00000006235
				ENSMUST00000006254
				ENSMUST00000006286
				ENSMUST00000006293
				ENSMUST00000006301
				ENSMUST00000006353
				ENSMUST00000006366
				ENSMUST00000006377
				ENSMUST00000006381
				ENSMUST00000006391
				ENSMUST00000006403
				ENSMUST00000006424
				ENSMUST00000006435
				ENSMUST00000006444
				ENSMUST00000006451
				ENSMUST00000006452
				ENSMUST00000006462
				ENSMUST00000006467
				ENSMUST00000006470
				ENSMUST00000006478
				ENSMUST00000006496
				ENSMUST00000006523
				ENSMUST00000006544
				ENSMUST00000006556
				ENSMUST00000006557
				ENSMUST00000006562
				ENSMUST00000006565
				ENSMUST00000006578
				ENSMUST00000006579
				ENSMUST00000006611
				ENSMUST00000006614
				ENSMUST00000006618
				ENSMUST00000006625
				ENSMUST00000006632
				ENSMUST00000006640
				ENSMUST00000006646
				ENSMUST00000006669
				ENSMUST00000006692
				ENSMUST00000006701
				ENSMUST00000006742
				ENSMUST00000006751
				ENSMUST00000006754
				ENSMUST00000006760
				ENSMUST00000006762
				ENSMUST00000006764
				ENSMUST00000006774
				ENSMUST00000006787
				ENSMUST00000006814
				ENSMUST00000006817
				ENSMUST00000006828
				ENSMUST00000006838
				ENSMUST00000006851
				ENSMUST00000006853
				ENSMUST00000006854
				ENSMUST00000006893
				ENSMUST00000006898
				ENSMUST00000006900
				ENSMUST00000006903
				ENSMUST00000006911
				ENSMUST00000006914
				ENSMUST00000006948
				ENSMUST00000006961
				ENSMUST00000006969
				ENSMUST00000006973
				ENSMUST00000006976
				ENSMUST00000007005
				ENSMUST00000007007
				ENSMUST00000007012
				ENSMUST00000007042
				ENSMUST00000007046
				ENSMUST00000007130
				ENSMUST00000007131
				ENSMUST00000007139
				ENSMUST00000007207
				ENSMUST00000007212
				ENSMUST00000007216
				ENSMUST00000007249
				ENSMUST00000007250
				ENSMUST00000007251
				ENSMUST00000007253
				ENSMUST00000007255
				ENSMUST00000007257
				ENSMUST00000007259
				ENSMUST00000007266
				ENSMUST00000007296
				ENSMUST00000007317
				ENSMUST00000007444
				ENSMUST00000007482
				ENSMUST00000007533
				ENSMUST00000007555
				ENSMUST00000007559
				ENSMUST00000007602
				ENSMUST00000007708
				ENSMUST00000007714
				ENSMUST00000007733
				ENSMUST00000007747
				ENSMUST00000007754
				ENSMUST00000007757
				ENSMUST00000007790
				ENSMUST00000007800
				ENSMUST00000007803
				ENSMUST00000007814
				ENSMUST00000007865
				ENSMUST00000007884
				ENSMUST00000007921
				ENSMUST00000007959
				ENSMUST00000007961
				ENSMUST00000007971
				ENSMUST00000007977
				ENSMUST00000007980
				ENSMUST00000007981
				ENSMUST00000008004
				ENSMUST00000008016
				ENSMUST00000008024
				ENSMUST00000008035
				ENSMUST00000008036
				ENSMUST00000008043
				ENSMUST00000008094
				ENSMUST00000008131
				ENSMUST00000008280
				ENSMUST00000008284
				ENSMUST00000008350
				ENSMUST00000008445
				ENSMUST00000008462
				ENSMUST00000008517
				ENSMUST00000008528
				ENSMUST00000008537
				ENSMUST00000008573
				ENSMUST00000008579
				ENSMUST00000008594
				ENSMUST00000008626
				ENSMUST00000008684
				ENSMUST00000008733
				ENSMUST00000008745
				ENSMUST00000008748
				ENSMUST00000008812
				ENSMUST00000008893
				ENSMUST00000008907
				ENSMUST00000008966
				ENSMUST00000008999
				ENSMUST00000009003
				ENSMUST00000009036
				ENSMUST00000009039
				ENSMUST00000009058
				ENSMUST00000009099
				ENSMUST00000009102
				ENSMUST00000009120
				ENSMUST00000009138
				ENSMUST00000009157
				ENSMUST00000009174
				ENSMUST00000009220
				ENSMUST00000009234
				ENSMUST00000009236
				ENSMUST00000009256
				ENSMUST00000009321
				ENSMUST00000009344
				ENSMUST00000009411
				ENSMUST00000009420
				ENSMUST00000009435
				ENSMUST00000009437
				ENSMUST00000009522
				ENSMUST00000009667
				ENSMUST00000009679
				ENSMUST00000009693
				ENSMUST00000009699
				ENSMUST00000009707
				ENSMUST00000009713
				ENSMUST00000009774
				ENSMUST00000009777
				ENSMUST00000009789
				ENSMUST00000009790
				ENSMUST00000009877
				ENSMUST00000009885
				ENSMUST00000009972
				ENSMUST00000010007
				ENSMUST00000010038
				ENSMUST00000010049
				ENSMUST00000010188
				ENSMUST00000010189
				ENSMUST00000010191
				ENSMUST00000010192
				ENSMUST00000010195
				ENSMUST00000010198
				ENSMUST00000010201
				ENSMUST00000010211
				ENSMUST00000010224
				ENSMUST00000010239
				ENSMUST00000010241
				ENSMUST00000010248
				ENSMUST00000010249
				ENSMUST00000010254
				ENSMUST00000010278
				ENSMUST00000010298
				ENSMUST00000010348
				ENSMUST00000010403
				ENSMUST00000010421
				ENSMUST00000010434
				ENSMUST00000010451
				ENSMUST00000010502
				ENSMUST00000010506
				ENSMUST00000010520
				ENSMUST00000010536
				ENSMUST00000010550
				ENSMUST00000010597
				ENSMUST00000010682
				ENSMUST00000010698
				ENSMUST00000010736
				ENSMUST00000010751
				ENSMUST00000010807
				ENSMUST00000010899
				ENSMUST00000011055
				ENSMUST00000011058
				ENSMUST00000011152
				ENSMUST00000011178
				ENSMUST00000011196
				ENSMUST00000011302
				ENSMUST00000011323
				ENSMUST00000011398
				ENSMUST00000011411
				ENSMUST00000011420
				ENSMUST00000011450
				ENSMUST00000011492
				ENSMUST00000011526
				ENSMUST00000011776
				ENSMUST00000011896
				ENSMUST00000011981
				ENSMUST00000012028
				ENSMUST00000012104
				ENSMUST00000012152
				ENSMUST00000012220
				ENSMUST00000012259
				ENSMUST00000012262
				ENSMUST00000012314
				ENSMUST00000012331
				ENSMUST00000012355
				ENSMUST00000012440
				ENSMUST00000012566
				ENSMUST00000012573
				ENSMUST00000012580
				ENSMUST00000012587
				ENSMUST00000012612
				ENSMUST00000012627
				ENSMUST00000012679
				ENSMUST00000012714
				ENSMUST00000012725
				ENSMUST00000012796
				ENSMUST00000012873
				ENSMUST00000012944
				ENSMUST00000013130
				ENSMUST00000013262
				ENSMUST00000013294
				ENSMUST00000013299
				ENSMUST00000013302
				ENSMUST00000013304
				ENSMUST00000013338
				ENSMUST00000013633
				ENSMUST00000013693
				ENSMUST00000013706
				ENSMUST00000013737
				ENSMUST00000013759
				ENSMUST00000013766
				ENSMUST00000013773
				ENSMUST00000013787
				ENSMUST00000013807
				ENSMUST00000013842
				ENSMUST00000013845
				ENSMUST00000013882
				ENSMUST00000013886
				ENSMUST00000013910
				ENSMUST00000013931
				ENSMUST00000013949
				ENSMUST00000013966
				ENSMUST00000013970
				ENSMUST00000014022
				ENSMUST00000014218
				ENSMUST00000014220
				ENSMUST00000014221
				ENSMUST00000014263
				ENSMUST00000014321
				ENSMUST00000014339
				ENSMUST00000014370
				ENSMUST00000014389
				ENSMUST00000014421
				ENSMUST00000014438
				ENSMUST00000014445
				ENSMUST00000014447
				ENSMUST00000014457
				ENSMUST00000014499
				ENSMUST00000014505
				ENSMUST00000014546
				ENSMUST00000014562
				ENSMUST00000014614
				ENSMUST00000014640
				ENSMUST00000014642
				ENSMUST00000014684
				ENSMUST00000014691
				ENSMUST00000014694
				ENSMUST00000014698
				ENSMUST00000014743
				ENSMUST00000014750
				ENSMUST00000014753
				ENSMUST00000014777
				ENSMUST00000014812
				ENSMUST00000014843
				ENSMUST00000014892
				ENSMUST00000014911
				ENSMUST00000014913
				ENSMUST00000014917
				ENSMUST00000014920
				ENSMUST00000014922
				ENSMUST00000014981
				ENSMUST00000015000
				ENSMUST00000015003
				ENSMUST00000015011
				ENSMUST00000015017
				ENSMUST00000015049
				ENSMUST00000015100
				ENSMUST00000015107
				ENSMUST00000015124
				ENSMUST00000015137
				ENSMUST00000015157
				ENSMUST00000015160
				ENSMUST00000015171
				ENSMUST00000015227
				ENSMUST00000015236
				ENSMUST00000015239
				ENSMUST00000015256
				ENSMUST00000015270
				ENSMUST00000015271
				ENSMUST00000015277
				ENSMUST00000015291
				ENSMUST00000015320
				ENSMUST00000015333
				ENSMUST00000015346
				ENSMUST00000015391
				ENSMUST00000015449
				ENSMUST00000015456
				ENSMUST00000015467
				ENSMUST00000015481
				ENSMUST00000015501
				ENSMUST00000015540
				ENSMUST00000015605
				ENSMUST00000015612
				ENSMUST00000015622
				ENSMUST00000015645
				ENSMUST00000015666
				ENSMUST00000015667
				ENSMUST00000015680
				ENSMUST00000015719
				ENSMUST00000015725
				ENSMUST00000015749
				ENSMUST00000015771
				ENSMUST00000015796
				ENSMUST00000015797
				ENSMUST00000015800
				ENSMUST00000015816
				ENSMUST00000015829
				ENSMUST00000015841
				ENSMUST00000015855
				ENSMUST00000015856
				ENSMUST00000015858
				ENSMUST00000015877
				ENSMUST00000015891
				ENSMUST00000015892
				ENSMUST00000015893
				ENSMUST00000015894
				ENSMUST00000015901
				ENSMUST00000015903
				ENSMUST00000015920
				ENSMUST00000015934
				ENSMUST00000015948
				ENSMUST00000015950
				ENSMUST00000015981
				ENSMUST00000015994
				ENSMUST00000016023
				ENSMUST00000016026
				ENSMUST00000016033
				ENSMUST00000016034
				ENSMUST00000016072
				ENSMUST00000016081
				ENSMUST00000016086
				ENSMUST00000016087
				ENSMUST00000016088
				ENSMUST00000016105
				ENSMUST00000016110
				ENSMUST00000016115
				ENSMUST00000016124
				ENSMUST00000016138
				ENSMUST00000016144
				ENSMUST00000016279
				ENSMUST00000016309
				ENSMUST00000016396
				ENSMUST00000016397
				ENSMUST00000016400
				ENSMUST00000016401
				ENSMUST00000016488
				ENSMUST00000016498
				ENSMUST00000016569
				ENSMUST00000016631
				ENSMUST00000016637
				ENSMUST00000016639
				ENSMUST00000016640
				ENSMUST00000016647
				ENSMUST00000016654
				ENSMUST00000016664
				ENSMUST00000016670
				ENSMUST00000016672
				ENSMUST00000016680
				ENSMUST00000016685
				ENSMUST00000016703
				ENSMUST00000016763
				ENSMUST00000016768
				ENSMUST00000016771
				ENSMUST00000016781
				ENSMUST00000016897
				ENSMUST00000016901
				ENSMUST00000016977
				ENSMUST00000017065
				ENSMUST00000017090
				ENSMUST00000017153
				ENSMUST00000017188
				ENSMUST00000017288
				ENSMUST00000017290
				ENSMUST00000017332
				ENSMUST00000017354
				ENSMUST00000017365
				ENSMUST00000017384
				ENSMUST00000017408
				ENSMUST00000017430
				ENSMUST00000017443
				ENSMUST00000017451
				ENSMUST00000017458
				ENSMUST00000017520
				ENSMUST00000017530
				ENSMUST00000017534
				ENSMUST00000017548
				ENSMUST00000017549
				ENSMUST00000017552
				ENSMUST00000017562
				ENSMUST00000017567
				ENSMUST00000017572
				ENSMUST00000017597
				ENSMUST00000017604
				ENSMUST00000017620
				ENSMUST00000017622
				ENSMUST00000017629
				ENSMUST00000017692
				ENSMUST00000017694
				ENSMUST00000017743
				ENSMUST00000017751
				ENSMUST00000017759
				ENSMUST00000017808
				ENSMUST00000017821
				ENSMUST00000017831
				ENSMUST00000017832
				ENSMUST00000017833
				ENSMUST00000017841
				ENSMUST00000017851
				ENSMUST00000017859
				ENSMUST00000017865
				ENSMUST00000017878
				ENSMUST00000017891
				ENSMUST00000017900
				ENSMUST00000017904
				ENSMUST00000017908
				ENSMUST00000017920
				ENSMUST00000017922
				ENSMUST00000017945
				ENSMUST00000017946
				ENSMUST00000017974
				ENSMUST00000017975
				ENSMUST00000017976
				ENSMUST00000017981
				ENSMUST00000017987
				ENSMUST00000018002
				ENSMUST00000018005
				ENSMUST00000018050
				ENSMUST00000018094
				ENSMUST00000018122
				ENSMUST00000018143
				ENSMUST00000018156
				ENSMUST00000018184
				ENSMUST00000018186
				ENSMUST00000018212
				ENSMUST00000018246
				ENSMUST00000018274
				ENSMUST00000018287
				ENSMUST00000018295
				ENSMUST00000018304
				ENSMUST00000018311
				ENSMUST00000018315
				ENSMUST00000018333
				ENSMUST00000018337
				ENSMUST00000018343
				ENSMUST00000018353
				ENSMUST00000018383
				ENSMUST00000018429
				ENSMUST00000018430
				ENSMUST00000018431
				ENSMUST00000018437
				ENSMUST00000018449
				ENSMUST00000018466
				ENSMUST00000018470
				ENSMUST00000018476
				ENSMUST00000018478
				ENSMUST00000018482
				ENSMUST00000018491
				ENSMUST00000018506
				ENSMUST00000018516
				ENSMUST00000018521
				ENSMUST00000018525
				ENSMUST00000018544
				ENSMUST00000018547
				ENSMUST00000018549
				ENSMUST00000018556
				ENSMUST00000018561
				ENSMUST00000018568
				ENSMUST00000018569
				ENSMUST00000018571
				ENSMUST00000018577
				ENSMUST00000018586
				ENSMUST00000018593
				ENSMUST00000018614
				ENSMUST00000018625
				ENSMUST00000018644
				ENSMUST00000018645
				ENSMUST00000018651
				ENSMUST00000018653
				ENSMUST00000018681
				ENSMUST00000018685
				ENSMUST00000018691
				ENSMUST00000018698
				ENSMUST00000018703
				ENSMUST00000018711
				ENSMUST00000018714
				ENSMUST00000018716
				ENSMUST00000018718
				ENSMUST00000018727
				ENSMUST00000018743
				ENSMUST00000018795
				ENSMUST00000018803
				ENSMUST00000018805
				ENSMUST00000018810
				ENSMUST00000018851
				ENSMUST00000018875
				ENSMUST00000018877
				ENSMUST00000018880
				ENSMUST00000018884
				ENSMUST00000018896
				ENSMUST00000018905
				ENSMUST00000018909
				ENSMUST00000018914
				ENSMUST00000018964
				ENSMUST00000018965
				ENSMUST00000018985
				ENSMUST00000018988
				ENSMUST00000018990
				ENSMUST00000018992
				ENSMUST00000018993
				ENSMUST00000019026
				ENSMUST00000019038
				ENSMUST00000019043
				ENSMUST00000019044
				ENSMUST00000019063
				ENSMUST00000019064
				ENSMUST00000019065
				ENSMUST00000019067
				ENSMUST00000019075
				ENSMUST00000019076
				ENSMUST00000019109
				ENSMUST00000019118
				ENSMUST00000019128
				ENSMUST00000019135
				ENSMUST00000019143
				ENSMUST00000019147
				ENSMUST00000019163
				ENSMUST00000019169
				ENSMUST00000019183
				ENSMUST00000019198
				ENSMUST00000019199
				ENSMUST00000019220
				ENSMUST00000019224
				ENSMUST00000019226
				ENSMUST00000019229
				ENSMUST00000019276
				ENSMUST00000019281
				ENSMUST00000019283
				ENSMUST00000019287
				ENSMUST00000019302
				ENSMUST00000019317
				ENSMUST00000019323
				ENSMUST00000019333
				ENSMUST00000019354
				ENSMUST00000019362
				ENSMUST00000019363
				ENSMUST00000019378
				ENSMUST00000019382
				ENSMUST00000019400
				ENSMUST00000019405
				ENSMUST00000019439
				ENSMUST00000019441
				ENSMUST00000019443
				ENSMUST00000019447
				ENSMUST00000019456
				ENSMUST00000019464
				ENSMUST00000019470
				ENSMUST00000019482
				ENSMUST00000019506
				ENSMUST00000019514
				ENSMUST00000019516
				ENSMUST00000019517
				ENSMUST00000019572
				ENSMUST00000019576
				ENSMUST00000019577
				ENSMUST00000019605
				ENSMUST00000019612
				ENSMUST00000019614
				ENSMUST00000019615
				ENSMUST00000019631
				ENSMUST00000019638
				ENSMUST00000019649
				ENSMUST00000019660
				ENSMUST00000019662
				ENSMUST00000019677
				ENSMUST00000019679
				ENSMUST00000019697
				ENSMUST00000019721
				ENSMUST00000019722
				ENSMUST00000019723
				ENSMUST00000019726
				ENSMUST00000019734
				ENSMUST00000019791
				ENSMUST00000019803
				ENSMUST00000019833
				ENSMUST00000019854
				ENSMUST00000019859
				ENSMUST00000019861
				ENSMUST00000019878
				ENSMUST00000019882
				ENSMUST00000019907
				ENSMUST00000019908
				ENSMUST00000019911
				ENSMUST00000019913
				ENSMUST00000019917
				ENSMUST00000019925
				ENSMUST00000019927
				ENSMUST00000019929
				ENSMUST00000019930
				ENSMUST00000019932
				ENSMUST00000019939
				ENSMUST00000019942
				ENSMUST00000019944
				ENSMUST00000019945
				ENSMUST00000019950
				ENSMUST00000019951
				ENSMUST00000019962
				ENSMUST00000019965
				ENSMUST00000019967
				ENSMUST00000019974
				ENSMUST00000019982
				ENSMUST00000019986
				ENSMUST00000019987
				ENSMUST00000019991
				ENSMUST00000019997
				ENSMUST00000019998
				ENSMUST00000019999
				ENSMUST00000020000
				ENSMUST00000020002
				ENSMUST00000020004
				ENSMUST00000020008
				ENSMUST00000020012
				ENSMUST00000020017
				ENSMUST00000020018
				ENSMUST00000020022
				ENSMUST00000020023
				ENSMUST00000020027
				ENSMUST00000020034
				ENSMUST00000020042
				ENSMUST00000020049
				ENSMUST00000020081
				ENSMUST00000020085
				ENSMUST00000020099
				ENSMUST00000020101
				ENSMUST00000020103
				ENSMUST00000020106
				ENSMUST00000020107
				ENSMUST00000020109
				ENSMUST00000020112
				ENSMUST00000020113
				ENSMUST00000020118
				ENSMUST00000020123
				ENSMUST00000020129
				ENSMUST00000020145
				ENSMUST00000020148
				ENSMUST00000020149
				ENSMUST00000020151
				ENSMUST00000020153
				ENSMUST00000020156
				ENSMUST00000020157
				ENSMUST00000020159
				ENSMUST00000020163
				ENSMUST00000020167
				ENSMUST00000020173
				ENSMUST00000020174
				ENSMUST00000020182
				ENSMUST00000020188
				ENSMUST00000020197
				ENSMUST00000020203
				ENSMUST00000020208
				ENSMUST00000020209
				ENSMUST00000020212
				ENSMUST00000020215
				ENSMUST00000020217
				ENSMUST00000020223
				ENSMUST00000020227
				ENSMUST00000020234
				ENSMUST00000020238
				ENSMUST00000020248
				ENSMUST00000020249
				ENSMUST00000020251
				ENSMUST00000020253
				ENSMUST00000020255
				ENSMUST00000020257
				ENSMUST00000020258
				ENSMUST00000020262
				ENSMUST00000020263
				ENSMUST00000020264
				ENSMUST00000020266
				ENSMUST00000020268
				ENSMUST00000020270
				ENSMUST00000020272
				ENSMUST00000020273
				ENSMUST00000020277
				ENSMUST00000020284
				ENSMUST00000020285
				ENSMUST00000020286
				ENSMUST00000020288
				ENSMUST00000020298
				ENSMUST00000020301
				ENSMUST00000020307
				ENSMUST00000020308
				ENSMUST00000020309
				ENSMUST00000020311
				ENSMUST00000020315
				ENSMUST00000020316
				ENSMUST00000020317
				ENSMUST00000020325
				ENSMUST00000020334
				ENSMUST00000020339
				ENSMUST00000020340
				ENSMUST00000020343
				ENSMUST00000020346
				ENSMUST00000020359
				ENSMUST00000020361
				ENSMUST00000020365
				ENSMUST00000020372
				ENSMUST00000020374
				ENSMUST00000020375
				ENSMUST00000020377
				ENSMUST00000020381
				ENSMUST00000020382
				ENSMUST00000020391
				ENSMUST00000020397
				ENSMUST00000020399
				ENSMUST00000020403
				ENSMUST00000020408
				ENSMUST00000020411
				ENSMUST00000020420
				ENSMUST00000020424
				ENSMUST00000020432
				ENSMUST00000020437
				ENSMUST00000020440
				ENSMUST00000020444
				ENSMUST00000020448
				ENSMUST00000020449
				ENSMUST00000020452
				ENSMUST00000020454
				ENSMUST00000020457
				ENSMUST00000020461
				ENSMUST00000020463
				ENSMUST00000020478
				ENSMUST00000020484
				ENSMUST00000020488
				ENSMUST00000020489
				ENSMUST00000020490
				ENSMUST00000020493
				ENSMUST00000020499
				ENSMUST00000020500
				ENSMUST00000020501
				ENSMUST00000020504
				ENSMUST00000020506
				ENSMUST00000020513
				ENSMUST00000020520
				ENSMUST00000020522
				ENSMUST00000020523
				ENSMUST00000020524
				ENSMUST00000020526
				ENSMUST00000020528
				ENSMUST00000020529
				ENSMUST00000020530
				ENSMUST00000020538
				ENSMUST00000020543
				ENSMUST00000020550
				ENSMUST00000020551
				ENSMUST00000020552
				ENSMUST00000020553
				ENSMUST00000020554
				ENSMUST00000020562
				ENSMUST00000020568
				ENSMUST00000020573
				ENSMUST00000020575
				ENSMUST00000020576
				ENSMUST00000020578
				ENSMUST00000020579
				ENSMUST00000020580
				ENSMUST00000020586
				ENSMUST00000020608
				ENSMUST00000020624
				ENSMUST00000020625
				ENSMUST00000020628
				ENSMUST00000020630
				ENSMUST00000020637
				ENSMUST00000020640
				ENSMUST00000020643
				ENSMUST00000020647
				ENSMUST00000020649
				ENSMUST00000020653
				ENSMUST00000020655
				ENSMUST00000020657
				ENSMUST00000020662
				ENSMUST00000020665
				ENSMUST00000020681
				ENSMUST00000020685
				ENSMUST00000020692
				ENSMUST00000020695
				ENSMUST00000020699
				ENSMUST00000020705
				ENSMUST00000020710
				ENSMUST00000020712
				ENSMUST00000020717
				ENSMUST00000020718
				ENSMUST00000020719
				ENSMUST00000020734
				ENSMUST00000020741
				ENSMUST00000020749
				ENSMUST00000020753
				ENSMUST00000020754
				ENSMUST00000020755
				ENSMUST00000020767
				ENSMUST00000020769
				ENSMUST00000020770
				ENSMUST00000020775
				ENSMUST00000020776
				ENSMUST00000020794
				ENSMUST00000020801
				ENSMUST00000020804
				ENSMUST00000020820
				ENSMUST00000020821
				ENSMUST00000020822
				ENSMUST00000020824
				ENSMUST00000020826
				ENSMUST00000020827
				ENSMUST00000020830
				ENSMUST00000020831
				ENSMUST00000020835
				ENSMUST00000020837
				ENSMUST00000020843
				ENSMUST00000020846
				ENSMUST00000020849
				ENSMUST00000020851
				ENSMUST00000020853
				ENSMUST00000020856
				ENSMUST00000020858
				ENSMUST00000020864
				ENSMUST00000020877
				ENSMUST00000020885
				ENSMUST00000020886
				ENSMUST00000020896
				ENSMUST00000020898
				ENSMUST00000020904
				ENSMUST00000020908
				ENSMUST00000020909
				ENSMUST00000020911
				ENSMUST00000020915
				ENSMUST00000020920
				ENSMUST00000020926
				ENSMUST00000020928
				ENSMUST00000020929
				ENSMUST00000020930
				ENSMUST00000020931
				ENSMUST00000020932
				ENSMUST00000020938
				ENSMUST00000020947
				ENSMUST00000020948
				ENSMUST00000020949
				ENSMUST00000020954
				ENSMUST00000020957
				ENSMUST00000020959
				ENSMUST00000020962
				ENSMUST00000020964
				ENSMUST00000020967
				ENSMUST00000020969
				ENSMUST00000020972
				ENSMUST00000020974
				ENSMUST00000020976
				ENSMUST00000020977
				ENSMUST00000020979
				ENSMUST00000020980
				ENSMUST00000020981
				ENSMUST00000020982
				ENSMUST00000020984
				ENSMUST00000020986
				ENSMUST00000020991
				ENSMUST00000020997
				ENSMUST00000020999
				ENSMUST00000021001
				ENSMUST00000021004
				ENSMUST00000021018
				ENSMUST00000021020
				ENSMUST00000021030
				ENSMUST00000021036
				ENSMUST00000021039
				ENSMUST00000021040
				ENSMUST00000021046
				ENSMUST00000021048
				ENSMUST00000021049
				ENSMUST00000021050
				ENSMUST00000021052
				ENSMUST00000021060
				ENSMUST00000021062
				ENSMUST00000021063
				ENSMUST00000021077
				ENSMUST00000021079
				ENSMUST00000021082
				ENSMUST00000021083
				ENSMUST00000021084
				ENSMUST00000021085
				ENSMUST00000021087
				ENSMUST00000021089
				ENSMUST00000021090
				ENSMUST00000021091
				ENSMUST00000021097
				ENSMUST00000021101
				ENSMUST00000021107
				ENSMUST00000021114
				ENSMUST00000021116
				ENSMUST00000021119
				ENSMUST00000021130
				ENSMUST00000021133
				ENSMUST00000021134
				ENSMUST00000021135
				ENSMUST00000021142
				ENSMUST00000021147
				ENSMUST00000021148
				ENSMUST00000021155
				ENSMUST00000021157
				ENSMUST00000021158
				ENSMUST00000021170
				ENSMUST00000021171
				ENSMUST00000021173
				ENSMUST00000021177
				ENSMUST00000021180
				ENSMUST00000021183
				ENSMUST00000021187
				ENSMUST00000021197
				ENSMUST00000021201
				ENSMUST00000021203
				ENSMUST00000021207
				ENSMUST00000021217
				ENSMUST00000021220
				ENSMUST00000021221
				ENSMUST00000021226
				ENSMUST00000021227
				ENSMUST00000021231
				ENSMUST00000021243
				ENSMUST00000021246
				ENSMUST00000021249
				ENSMUST00000021251
				ENSMUST00000021268
				ENSMUST00000021271
				ENSMUST00000021273
				ENSMUST00000021277
				ENSMUST00000021278
				ENSMUST00000021282
				ENSMUST00000021285
				ENSMUST00000021287
				ENSMUST00000021288
				ENSMUST00000021296
				ENSMUST00000021297
				ENSMUST00000021306
				ENSMUST00000021307
				ENSMUST00000021311
				ENSMUST00000021313
				ENSMUST00000021314
				ENSMUST00000021324
				ENSMUST00000021329
				ENSMUST00000021331
				ENSMUST00000021332
				ENSMUST00000021335
				ENSMUST00000021338
				ENSMUST00000021339
				ENSMUST00000021345
				ENSMUST00000021347
				ENSMUST00000021356
				ENSMUST00000021359
				ENSMUST00000021362
				ENSMUST00000021368
				ENSMUST00000021370
				ENSMUST00000021372
				ENSMUST00000021375
				ENSMUST00000021377
				ENSMUST00000021378
				ENSMUST00000021379
				ENSMUST00000021380
				ENSMUST00000021381
				ENSMUST00000021384
				ENSMUST00000021390
				ENSMUST00000021399
				ENSMUST00000021405
				ENSMUST00000021406
				ENSMUST00000021407
				ENSMUST00000021410
				ENSMUST00000021411
				ENSMUST00000021412
				ENSMUST00000021413
				ENSMUST00000021416
				ENSMUST00000021424
				ENSMUST00000021425
				ENSMUST00000021426
				ENSMUST00000021428
				ENSMUST00000021443
				ENSMUST00000021447
				ENSMUST00000021450
				ENSMUST00000021466
				ENSMUST00000021467
				ENSMUST00000021468
				ENSMUST00000021471
				ENSMUST00000021479
				ENSMUST00000021486
				ENSMUST00000021497
				ENSMUST00000021512
				ENSMUST00000021514
				ENSMUST00000021520
				ENSMUST00000021522
				ENSMUST00000021523
				ENSMUST00000021530
				ENSMUST00000021532
				ENSMUST00000021535
				ENSMUST00000021536
				ENSMUST00000021539
				ENSMUST00000021544
				ENSMUST00000021547
				ENSMUST00000021552
				ENSMUST00000021554
				ENSMUST00000021559
				ENSMUST00000021562
				ENSMUST00000021567
				ENSMUST00000021572
				ENSMUST00000021574
				ENSMUST00000021592
				ENSMUST00000021595
				ENSMUST00000021596
				ENSMUST00000021605
				ENSMUST00000021606
				ENSMUST00000021607
				ENSMUST00000021609
				ENSMUST00000021611
				ENSMUST00000021614
				ENSMUST00000021620
				ENSMUST00000021621
				ENSMUST00000021632
				ENSMUST00000021634
				ENSMUST00000021639
				ENSMUST00000021645
				ENSMUST00000021646
				ENSMUST00000021649
				ENSMUST00000021652
				ENSMUST00000021659
				ENSMUST00000021662
				ENSMUST00000021666
				ENSMUST00000021667
				ENSMUST00000021668
				ENSMUST00000021669
				ENSMUST00000021670
				ENSMUST00000021674
				ENSMUST00000021676
				ENSMUST00000021682
				ENSMUST00000021691
				ENSMUST00000021692
				ENSMUST00000021693
				ENSMUST00000021698
				ENSMUST00000021699
				ENSMUST00000021701
				ENSMUST00000021703
				ENSMUST00000021704
				ENSMUST00000021706
				ENSMUST00000021714
				ENSMUST00000021715
				ENSMUST00000021717
				ENSMUST00000021719
				ENSMUST00000021726
				ENSMUST00000021728
				ENSMUST00000021733
				ENSMUST00000021761
				ENSMUST00000021769
				ENSMUST00000021771
				ENSMUST00000021772
				ENSMUST00000021790
				ENSMUST00000021796
				ENSMUST00000021797
				ENSMUST00000021800
				ENSMUST00000021802
				ENSMUST00000021803
				ENSMUST00000021806
				ENSMUST00000021807
				ENSMUST00000021816
				ENSMUST00000021817
				ENSMUST00000021818
				ENSMUST00000021824
				ENSMUST00000021832
				ENSMUST00000021843
				ENSMUST00000021844
				ENSMUST00000021847
				ENSMUST00000021850
				ENSMUST00000021853
				ENSMUST00000021854
				ENSMUST00000021855
				ENSMUST00000021857
				ENSMUST00000021864
				ENSMUST00000021866
				ENSMUST00000021870
				ENSMUST00000021900
				ENSMUST00000021903
				ENSMUST00000021907
				ENSMUST00000021913
				ENSMUST00000021916
				ENSMUST00000021920
				ENSMUST00000021921
				ENSMUST00000021925
				ENSMUST00000021929
				ENSMUST00000021930
				ENSMUST00000021933
				ENSMUST00000021937
				ENSMUST00000021938
				ENSMUST00000021939
				ENSMUST00000021940
				ENSMUST00000021941
				ENSMUST00000021942
				ENSMUST00000021944
				ENSMUST00000021956
				ENSMUST00000021957
				ENSMUST00000021958
				ENSMUST00000021959
				ENSMUST00000021963
				ENSMUST00000021985
				ENSMUST00000021990
				ENSMUST00000021991
				ENSMUST00000021993
				ENSMUST00000021997
				ENSMUST00000022007
				ENSMUST00000022009
				ENSMUST00000022030
				ENSMUST00000022032
				ENSMUST00000022034
				ENSMUST00000022038
				ENSMUST00000022039
				ENSMUST00000022053
				ENSMUST00000022057
				ENSMUST00000022060
				ENSMUST00000022062
				ENSMUST00000022063
				ENSMUST00000022070
				ENSMUST00000022075
				ENSMUST00000022078
				ENSMUST00000022082
				ENSMUST00000022087
				ENSMUST00000022088
				ENSMUST00000022089
				ENSMUST00000022097
				ENSMUST00000022098
				ENSMUST00000022099
				ENSMUST00000022102
				ENSMUST00000022104
				ENSMUST00000022115
				ENSMUST00000022119
				ENSMUST00000022120
				ENSMUST00000022121
				ENSMUST00000022129
				ENSMUST00000022135
				ENSMUST00000022136
				ENSMUST00000022137
				ENSMUST00000022145
				ENSMUST00000022147
				ENSMUST00000022148
				ENSMUST00000022153
				ENSMUST00000022163
				ENSMUST00000022164
				ENSMUST00000022169
				ENSMUST00000022170
				ENSMUST00000022176
				ENSMUST00000022185
				ENSMUST00000022189
				ENSMUST00000022192
				ENSMUST00000022196
				ENSMUST00000022197
				ENSMUST00000022203
				ENSMUST00000022204
				ENSMUST00000022205
				ENSMUST00000022206
				ENSMUST00000022207
				ENSMUST00000022212
				ENSMUST00000022217
				ENSMUST00000022218
				ENSMUST00000022219
				ENSMUST00000022222
				ENSMUST00000022224
				ENSMUST00000022225
				ENSMUST00000022226
				ENSMUST00000022227
				ENSMUST00000022228
				ENSMUST00000022230
				ENSMUST00000022239
				ENSMUST00000022245
				ENSMUST00000022256
				ENSMUST00000022257
				ENSMUST00000022264
				ENSMUST00000022268
				ENSMUST00000022269
				ENSMUST00000022272
				ENSMUST00000022281
				ENSMUST00000022286
				ENSMUST00000022292
				ENSMUST00000022293
				ENSMUST00000022294
				ENSMUST00000022295
				ENSMUST00000022296
				ENSMUST00000022303
				ENSMUST00000022310
				ENSMUST00000022311
				ENSMUST00000022317
				ENSMUST00000022322
				ENSMUST00000022340
				ENSMUST00000022341
				ENSMUST00000022343
				ENSMUST00000022344
				ENSMUST00000022345
				ENSMUST00000022348
				ENSMUST00000022355
				ENSMUST00000022358
				ENSMUST00000022368
				ENSMUST00000022369
				ENSMUST00000022371
				ENSMUST00000022377
				ENSMUST00000022378
				ENSMUST00000022380
				ENSMUST00000022416
				ENSMUST00000022417
				ENSMUST00000022418
				ENSMUST00000022419
				ENSMUST00000022428
				ENSMUST00000022429
				ENSMUST00000022437
				ENSMUST00000022446
				ENSMUST00000022449
				ENSMUST00000022450
				ENSMUST00000022451
				ENSMUST00000022458
				ENSMUST00000022459
				ENSMUST00000022461
				ENSMUST00000022462
				ENSMUST00000022468
				ENSMUST00000022469
				ENSMUST00000022470
				ENSMUST00000022476
				ENSMUST00000022478
				ENSMUST00000022480
				ENSMUST00000022494
				ENSMUST00000022496
				ENSMUST00000022497
				ENSMUST00000022499
				ENSMUST00000022507
				ENSMUST00000022511
				ENSMUST00000022517
				ENSMUST00000022518
				ENSMUST00000022528
				ENSMUST00000022529
				ENSMUST00000022533
				ENSMUST00000022535
				ENSMUST00000022536
				ENSMUST00000022538
				ENSMUST00000022541
				ENSMUST00000022543
				ENSMUST00000022550
				ENSMUST00000022551
				ENSMUST00000022553
				ENSMUST00000022555
				ENSMUST00000022556
				ENSMUST00000022563
				ENSMUST00000022566
				ENSMUST00000022571
				ENSMUST00000022573
				ENSMUST00000022577
				ENSMUST00000022580
				ENSMUST00000022585
				ENSMUST00000022586
				ENSMUST00000022587
				ENSMUST00000022590
				ENSMUST00000022591
				ENSMUST00000022593
				ENSMUST00000022595
				ENSMUST00000022596
				ENSMUST00000022597
				ENSMUST00000022599
				ENSMUST00000022600
				ENSMUST00000022601
				ENSMUST00000022609
				ENSMUST00000022612
				ENSMUST00000022613
				ENSMUST00000022614
				ENSMUST00000022616
				ENSMUST00000022622
				ENSMUST00000022623
				ENSMUST00000022629
				ENSMUST00000022634
				ENSMUST00000022650
				ENSMUST00000022656
				ENSMUST00000022663
				ENSMUST00000022665
				ENSMUST00000022680
				ENSMUST00000022685
				ENSMUST00000022688
				ENSMUST00000022690
				ENSMUST00000022691
				ENSMUST00000022696
				ENSMUST00000022701
				ENSMUST00000022702
				ENSMUST00000022704
				ENSMUST00000022705
				ENSMUST00000022706
				ENSMUST00000022709
				ENSMUST00000022715
				ENSMUST00000022716
				ENSMUST00000022720
				ENSMUST00000022721
				ENSMUST00000022727
				ENSMUST00000022728
				ENSMUST00000022734
				ENSMUST00000022738
				ENSMUST00000022742
				ENSMUST00000022751
				ENSMUST00000022765
				ENSMUST00000022766
				ENSMUST00000022767
				ENSMUST00000022781
				ENSMUST00000022782
				ENSMUST00000022783
				ENSMUST00000022784
				ENSMUST00000022786
				ENSMUST00000022787
				ENSMUST00000022791
				ENSMUST00000022793
				ENSMUST00000022802
				ENSMUST00000022803
				ENSMUST00000022804
				ENSMUST00000022806
				ENSMUST00000022808
				ENSMUST00000022814
				ENSMUST00000022815
				ENSMUST00000022816
				ENSMUST00000022821
				ENSMUST00000022828
				ENSMUST00000022830
				ENSMUST00000022831
				ENSMUST00000022842
				ENSMUST00000022844
				ENSMUST00000022849
				ENSMUST00000022855
				ENSMUST00000022856
				ENSMUST00000022865
				ENSMUST00000022867
				ENSMUST00000022871
				ENSMUST00000022875
				ENSMUST00000022881
				ENSMUST00000022887
				ENSMUST00000022890
				ENSMUST00000022894
				ENSMUST00000022901
				ENSMUST00000022904
				ENSMUST00000022906
				ENSMUST00000022908
				ENSMUST00000022909
				ENSMUST00000022916
				ENSMUST00000022918
				ENSMUST00000022921
				ENSMUST00000022925
				ENSMUST00000022927
				ENSMUST00000022945
				ENSMUST00000022946
				ENSMUST00000022947
				ENSMUST00000022954
				ENSMUST00000022960
				ENSMUST00000022962
				ENSMUST00000022964
				ENSMUST00000022971
				ENSMUST00000022976
				ENSMUST00000022977
				ENSMUST00000022980
				ENSMUST00000022986
				ENSMUST00000022987
				ENSMUST00000022992
				ENSMUST00000022993
				ENSMUST00000023000
				ENSMUST00000023018
				ENSMUST00000023019
				ENSMUST00000023022
				ENSMUST00000023024
				ENSMUST00000023029
				ENSMUST00000023036
				ENSMUST00000023039
				ENSMUST00000023040
				ENSMUST00000023043
				ENSMUST00000023044
				ENSMUST00000023048
				ENSMUST00000023050
				ENSMUST00000023054
				ENSMUST00000023055
				ENSMUST00000023059
				ENSMUST00000023061
				ENSMUST00000023062
				ENSMUST00000023064
				ENSMUST00000023069
				ENSMUST00000023071
				ENSMUST00000023083
				ENSMUST00000023085
				ENSMUST00000023086
				ENSMUST00000023087
				ENSMUST00000023088
				ENSMUST00000023099
				ENSMUST00000023100
				ENSMUST00000023104
				ENSMUST00000023110
				ENSMUST00000023112
				ENSMUST00000023113
				ENSMUST00000023116
				ENSMUST00000023117
				ENSMUST00000023119
				ENSMUST00000023128
				ENSMUST00000023132
				ENSMUST00000023143
				ENSMUST00000023146
				ENSMUST00000023147
				ENSMUST00000023150
				ENSMUST00000023151
				ENSMUST00000023156
				ENSMUST00000023157
				ENSMUST00000023159
				ENSMUST00000023165
				ENSMUST00000023171
				ENSMUST00000023176
				ENSMUST00000023179
				ENSMUST00000023188
				ENSMUST00000023189
				ENSMUST00000023191
				ENSMUST00000023203
				ENSMUST00000023206
				ENSMUST00000023209
[truncated: 9,628 more rows]
