# Supplementary material for: Epigenetic Drifts during Long-Term Intestinal Organoid Culture
Source: Cells. 2021 Jul 7;10(7):1718. doi: 10.3390/cells10071718 (PMC8305684; doi:10.3390/cells10071718)
Supplement: Supplementary file 1 [file cells-10-01718-s001.zip › cells-1285067-supplementary/epigenetic_drift_supplementary_primer_table S1.xlsx]

## Sheet: Tabelle1
ChIP-Seq quality control
Background	Backgr_for	TGGGTAACGGCTTCCTAATG	negative control for: H3K4me3
	Backgr_rev	GGAACTTTGCACAGGAGGAG
Gapdh	Gapdh_for	GCACCAGCATCCCTAGACC	positive control for: H3K4me3
	Gapdh_rev	GTGCAGTGCCAGGTGAAAAT
Hoxc11	Hoxc11_for	TAGTTTGCTCCCGATTCCTC	positive control for: H3K27me3
	Hoxc11_rev	GCCCTCCTAATGCTTCTGC
Pten	Pten_for	TGGGCAGCCACATATGATTACA	negative control for: H3K27me3
	Pten_rev	GACAGAAAGATGCTTTGCTTGGA
Table S1 The primers used for qPCR
